# Supplementary material for: Development and validation of interpretable multimodal clinical-radiomics models for predicting epileptogenic foci and surgical outcomes in tuberous sclerosis complex: A multicenter study
Source: PLOS Digit Health. 2026 Feb 26;5(2):e0001259. doi: 10.1371/journal.pdig.0001259 (PMC12944716; doi:10.1371/journal.pdig.0001259)
Supplement: S3 Appendix — (YAML) [file pdig.0001259.s003.yaml]

featureClass:
  firstorder: true
  glcm:       true
  gldm:       true
  glrlm:      true
  glszm:      true
  ngtdm:      true
  shape:      true


imageType:
  Original:      {}
  LoG:           {}
  Wavelet:       {}
  Gradient:      {}
  Square:        {}
  SquareRoot:    {}
  Logarithm:     {}
  Exponential:   {}
  LBP2D:         {}
  LBP3D:         {}

setting:
  binWidth: 50
  geometryTolerance: 0.0001
  interpolator: sitkBSpline
  label: 1
  normalize: false
  resampledPixelSpacing: null
  weightingNorm: null
