# Supplementary material for: Development and validation of interpretable multimodal clinical-radiomics models for predicting epileptogenic foci and surgical outcomes in tuberous sclerosis complex: A multicenter study
Source: PLOS Digit Health. 2026 Feb 26;5(2):e0001259. doi: 10.1371/journal.pdig.0001259 (PMC12944716; doi:10.1371/journal.pdig.0001259)
Supplement: S1 Data — Dataset underlying the findings. (CSV) [file pdig.0001259.s004.csv]

CT_wavelet-HLL_firstorder_Skewness (CT imaging data-Cohort1: A2-348; Cohort2: A349-411; Cohort3: A412-629; Cohort4: A630-666)	CT_original_shape_MinorAxisLength (CT imaging data-Cohort1: B2-348; Cohort2: B349-411; Cohort3: B412-629; Cohort4: B630-666)	CT_original_shape_Maximum2DDiameterSlice (CT imaging data-Cohort1: C2-348; Cohort2: C349-411; Cohort3: C412-629; Cohort4: C630-666)	T1_squareroot_glrlm_ShortRunHighGrayLevelEmphasis (T1 imaging data-Cohort1: D2-348; Cohort2: D349-411; Cohort3: D412-629; Cohort4: D630-666)	T1_original_shape_Maximum2DDiameterSlice (T1 imaging data-Cohort1: E2-348; Cohort2: E349-411; Cohort3: E412-629; Cohort4: E630-666)	T1_wavelet-LHL_glszm_HighGrayLevelZoneEmphasis (T1 imaging data-Cohort1: F2-348; Cohort2: F349-411; Cohort3: F412-629; Cohort4: F630-666)	T1_wavelet-LHL_glcm_Autocorrelation (T1 imaging data-Cohort1: G2-348; Cohort2: G349-411; Cohort3: G412-629; Cohort4: G630-666)	T1_original_shape_MinorAxisLength (T1 imaging data-Cohort1: H2-348; Cohort2: H349-411; Cohort3: H412-629; Cohort4: H630-666)	T1_squareroot_glszm_SmallAreaHighGrayLevelEmphasis (T1 imaging data-Cohort1: I2-348; Cohort2: I349-411; Cohort3: I412-629; Cohort4: I630-666)	T2_square_firstorder_TotalEnergy (T2 imaging data-Cohort1: J2-348; Cohort2: J349-411; Cohort3: J412-629; Cohort4: J630-666)	T2_original_shape_Maximum2DDiameterSlice (T2 imaging data-Cohort1: K2-348; Cohort2: K349-411; Cohort3: K412-629; Cohort4: K630-666)	T2_wavelet-HLL_firstorder_TotalEnergy (T2 imaging data-Cohort1: L2-348; Cohort2: L349-411; Cohort3: L412-629; Cohort4: L630-666)	T2_logarithm_firstorder_Kurtosis (T2 imaging data-Cohort1: M2-348; Cohort2: M349-411; Cohort3: M412-629; Cohort4: M630-666)	T2_original_shape_MinorAxisLength (T2 imaging data-Cohort1: N2-348; Cohort2: N349-411; Cohort3: N412-629; Cohort4: N630-666)	T2-FLAIR_squareroot_glszm_SizeZoneNonUniformity (T2-FLAIR imaging data-Cohort1: O2-348; Cohort2: O349-411; Cohort3: O412-629; Cohort4: O630-666)	T2-FLAIR_original_firstorder_TotalEnergy (T2-FLAIR imaging data-Cohort1: P2-348; Cohort2: P349-411; Cohort3: P412-629; Cohort4: P630-666)	T2-FLAIR_original_shape_Maximum2DDiameterSlice (T2-FLAIR imaging data-Cohort1: Q2-348; Cohort2: Q349-411; Cohort3: Q412-629; Cohort4: Q630-666)	T2-FLAIR_original_shape_MinorAxisLength (T2-FLAIR imaging data-Cohort1: R2-348; Cohort2: R349-411; Cohort3: R412-629; Cohort4: R630-666)	PET_wavelet-HLL_firstorder_Energy (PET imaging data-Cohort1: S2-348; Cohort2: S349-411; Cohort3: S412-629; Cohort4: S630-666)	PET_original_shape_Maximum2DDiameterSlice (PET imaging data-Cohort1: T2-348; Cohort2: T349-411; Cohort3: T412-629; Cohort4: T630-666)	PET_squareroot_glszm_GrayLevelNonUniformity (PET imaging data-Cohort1: U2-348; Cohort2: U349-411; Cohort3: U412-629; Cohort4: U630-666)	PET_wavelet-LLL_glszm_SizeZoneNonUniformity (PET imaging data-Cohort1: V2-348; Cohort2: V349-411; Cohort3: V412-629; Cohort4: V630-666)	PET_original_shape_MinorAxisLength (PET imaging data-Cohort1: W2-348; Cohort2: W349-411; Cohort3: W412-629; Cohort4: W630-666)	PET_squareroot_glszm_SizeZoneNonUniformity (PET imaging data-Cohort1: X2-348; Cohort2: X349-411; Cohort3: X412-629; Cohort4: X630-666)	PET_square_firstorder_Kurtosis (PET imaging data-Cohort1: Y2-348; Cohort2: Y349-411; Cohort3: Y412-629; Cohort4: Y630-666)	SUVmean (Clinical data-Cohort1: Z2-348; Cohort2: Z349-411; Cohort3: Z412-629; Cohort4: Z630-666)	Volume (Clinical data-Cohort1: AA2-348; Cohort2: AA349-411; Cohort3: AA412-629; Cohort4: AA630-666)	TLG (Clinical data-Cohort1: AB2-348; Cohort2: AB349-411; Cohort3: AB412-629; Cohort4: AB630-666)	CT_wavelet-HLL_firstorder_Skewness (multimodal imaging data-Cohort1: AC2-348; Cohort2: AC349-411; Cohort3: AC412-629; Cohort4: AC630-666)	PET_wavelet-HLL_firstorder_Energy (multimodal imaging data-Cohort1: AD2-348; Cohort2: AD349-411; Cohort3: AD412-629; Cohort4: AD630-666)	PET_original_shape_Maximum2DDiameterSlice (multimodal imaging data-Cohort1: AE2-348; Cohort2: AE349-411; Cohort3: AE412-629; Cohort4: AE630-666)	PET_squareroot_glszm_GrayLevelNonUniformity (multimodal imaging data-Cohort1: AF2-348; Cohort2: AF349-411; Cohort3: AF412-629; Cohort4: AF630-666)	PET_wavelet-LLL_glszm_SizeZoneNonUniformity (multimodal imaging data-Cohort1: AG2-348; Cohort2: AG349-411; Cohort3: AG412-629; Cohort4: AG630-666)	PET_original_firstorder_Kurtosis (multimodal imaging data-Cohort1: AH2-348; Cohort2: AH349-411; Cohort3: AH412-629; Cohort4: AH630-666)	T1_squareroot_glrlm_ShortRunHighGrayLevelEmphasis (multimodal imaging data-Cohort1: AI2-348; Cohort2: AI349-411; Cohort3: AI412-629; Cohort4: AI630-666)	T1_original_shape_Maximum2DDiameterSlice (multimodal imaging data-Cohort1: AJ2-348; Cohort2: AJ349-411; Cohort3: AJ412-629; Cohort4: AJ630-666)	T1_wavelet-LLH_glszm_LowGrayLevelZoneEmphasis (multimodal imaging data-Cohort1: AK2-348; Cohort2: AK349-411; Cohort3: AK412-629; Cohort4: AK630-666)	T1_wavelet-LHL_glszm_LowGrayLevelZoneEmphasis (multimodal imaging data-Cohort1: AL2-348; Cohort2: AL349-411; Cohort3: AL412-629; Cohort4: AL630-666)	T2-FLAIR_squareroot_glszm_SizeZoneNonUniformity (multimodal imaging data-Cohort1: AM2-348; Cohort2: AM349-411; Cohort3: AM412-629; Cohort4: AM630-666)	T2-FLAIR_original_firstorder_TotalEnergy (multimodal imaging data-Cohort1: AN2-348; Cohort2: AN349-411; Cohort3: AN412-629; Cohort4: AN630-666)	T2_original_glszm_SizeZoneNonUniformity (multimodal imaging data-Cohort1: AO2-348; Cohort2: AO349-411; Cohort3: AO412-629; Cohort4: AO630-666)	T2_exponential_firstorder_TotalEnergy (multimodal imaging data-Cohort1: AP2-348; Cohort2: AP349-411; Cohort3: AP412-629; Cohort4: AP630-666)	T2-FLAIR_squareroot_glszm_SizeZoneNonUniformity (multimodal imaging data-Cohort1: AQ2-348; Cohort2: AQ349-411; Cohort3: AQ412-629; Cohort4: AQ630-666)	T2-FLAIR_original_firstorder_TotalEnergy (multimodal imaging data-Cohort1: AR2-348; Cohort2: AR349-411; Cohort3: AR412-629; Cohort4: AR630-666)	T2-FLAIR_logarithm_glcm_Correlation (multimodal imaging data-Cohort1: AS2-348; Cohort2: AS349-411; Cohort3: AS412-629; Cohort4: AS630-666)	T2-FLAIR_wavelet-LLH_firstorder_Maximum (multimodal imaging data-Cohort1: AT2-348; Cohort2: AT349-411; Cohort3: AT412-629; Cohort4: AT630-666)	T2-FLAIR_squareroot_glszm_SmallAreaEmphasis (multimodal imaging data-Cohort1: AU2-348; Cohort2: AU349-411; Cohort3: AU412-629; Cohort4: AU630-666)	TAG (0: non-epileptogenic tubers; 1:epi tubers)
1.237178763	13.13729224	31.01042808	1.646672954	18.90170081	3.855838336	1.877188807	9.87970961	1.110190187	10486741.95	18.3557703	89276.36011	9.5225105	10.97415021	3.875877654	51623408.22	18.6493227	20.66310656	38533.6803	19.10426671	1.996937372	1.241366536	20.55573608	1.257794992	3.227949426	1.325883152	2.851044799	15.27506455	1.237178763	38533.6803	19.10426671	1.996937372	1.241366536	2.8970464	1.646672954	18.90170081	0.501543835	0.279257115	2.179747516	31285258.22	6.434798408	-403862.9832	3.875877654	51623408.22	0.401899062	24.96891157	0.226527365	0
0.974202059	10.55631195	23.70156587	2.242802493	29.07681617	2.161471758	2.493390394	19.03848269	0.478629954	45698064.32	27.63039481	-548188.7472	9.82577265	22.9774575	0.161143005	41586046.32	18.29883221	5.063156404	38286.52274	18.90201208	1.919931988	-0.291263829	21.50073096	1.497777097	2.434582926	4.797954861	2.443277298	12.16396544	0.974202059	38286.52274	18.90201208	1.919931988	-0.291263829	2.87207285	2.242802493	29.07681617	0.338818259	0.27245664	6.393425731	96873887.89	3.99566331	7788276.16	0.161143005	41586046.32	0.238267711	-3.531295228	0.212522906	0
1.216776471	13.96016627	25.66404415	7.929118478	13.61741018	3.502767364	2.970924535	12.45939972	-0.621073264	33466524.5	20.25274961	317745.2934	-1.38153979	10.87183038	0.254753758	37707529.32	17.44702613	11.43536478	5402.214105	6.888820103	1.903124935	1.1943233	18.54868599	1.057821758	3.41596497	3.412525492	2.607316794	11.66828412	1.216776471	5402.214105	6.888820103	1.903124935	1.1943233	1.104028388	7.929118478	13.61741018	0.896770739	0.560346522	4.929698458	44700386.09	1.83208821	1469383.785	0.254753758	37707529.32	0.993610723	32.96897542	0.379058049	0
1.140243703	11.53263898	24.13488049	1.737481119	16.05285747	3.923622478	5.263426372	8.980173361	1.115009358	24037123.46	21.94162849	-326021.5151	7.066761101	16.20638312	2.495749626	37166108.49	16.64856538	11.52474437	5473.367541	14.27300368	2.509378167	2.728471769	13.84172129	2.162295138	2.670023342	6.31383371	0.928653577	10.5893953	1.140243703	5473.367541	14.27300368	2.509378167	2.728471769	3.723164195	1.737481119	16.05285747	0.699039016	0.338669303	3.8012983	56643861.63	3.162215268	6909304.301	2.495749626	37166108.49	0.437329814	7.095747685	0.390160831	0
1.172363744	11.69425007	15.91439732	6.584105907	23.458087	5.68319591	2.39787834	9.999527668	-0.073699501	11144900.89	27.09227482	-259238.8406	-1.190334492	21.77920196	3.083897523	42600689.82	17.19465643	14.82289408	38859.70804	19.2199649	1.517132418	2.693315854	11.78101058	0.861599256	2.823109138	0.752347756	2.466254503	9.404448862	1.172363744	38859.70804	19.2199649	1.517132418	2.693315854	3.342862277	6.584105907	23.458087	0.399017714	0.581316011	2.258508261	93068391.21	2.793333486	46467.50226	3.083897523	42600689.82	0.213595048	9.126473962	0.717565902	0
1.096335454	8.059100198	18.37396528	1.664048652	17.07218937	2.010446923	2.239808762	9.59674119	2.42026771	7635535.111	17.97683748	-1062358.828	-17.28802468	12.13105472	5.548333285	40118687.75	17.62951681	20.34292933	-13736.65067	33.33135662	1.475642642	7.200682233	12.33581886	1.49138019	1.6888978	1.998635169	3.379129171	13.97281771	1.096335454	-13736.65067	33.33135662	1.475642642	7.200682233	0.930773518	1.664048652	17.07218937	0.643361753	0.430147282	1.838548512	28605507.2	1.477117269	-4144051.549	5.548333285	40118687.75	0.538554596	-26.28831011	0.646376665	0
1.127440854	12.20832903	17.79812665	6.40538142	26.9030085	4.445643791	3.218913228	19.43827331	-0.259874373	11455831.31	21.65524815	-177079.6203	2.781943987	16.07293209	4.706076267	42060442.72	18.91529221	7.837926518	38558.27893	18.98212608	1.973367998	1.223990782	16.29405704	1.580770396	2.932636206	1.78410475	5.216772363	12.5904264	1.127440854	38558.27893	18.98212608	1.973367998	1.223990782	1.790083712	6.40538142	26.9030085	0.35882744	0.259256991	2.295716769	54618626.7	5.401076828	-951114.2113	4.706076267	42060442.72	0.21946773	14.60481366	0.430427289	0
1.154686591	8.632175486	16.22476254	1.651695024	18.93568324	1.672119718	1.58984632	9.128401832	2.800940537	8222584.367	18.35567675	-1032734.099	-0.181255736	10.81569714	2.577174071	41691885.63	17.83718156	14.48716176	38627.71269	18.81582125	1.556794851	0.651181559	28.26271501	2.116243953	1.946112108	1.448248863	4.268452466	10.07715271	1.154686591	38627.71269	18.81582125	1.556794851	0.651181559	1.543705573	1.651695024	18.93568324	0.478331852	0.462925299	1.908799683	31284596.65	8.452434352	-3008615.487	2.577174071	41691885.63	0.992508903	-21.96315566	0.272088026	0
0.376809632	14.04767535	31.26401682	1.607857642	31.54549416	3.583906252	3.059585905	8.876748762	-1.194905215	10790834.58	19.14027237	304009.5741	7.275847941	10.71041713	3.276928968	40814595.11	16.63398559	4.021211586	-5844.008366	23.71703289	2.756167591	5.496916231	12.86189885	1.548560777	3.429410011	4.075106807	6.570287814	10.06771766	0.376809632	-5844.008366	23.71703289	2.756167591	5.496916231	4.154985169	1.607857642	31.54549416	0.333608188	0.655199104	2.216137757	36833128.76	5.935099188	1433054.974	3.276928968	40814595.11	1.011700431	33.40417164	0.36635863	0
1.208095901	21.5440061	28.92792192	1.569372047	17.26455353	1.975626127	4.679560912	10.17932181	2.890960599	14727701.34	20.90168053	2238367.605	4.57449768	11.85707325	3.124950196	39207552.41	17.54814888	11.7420816	38000.98776	31.73719046	2.897287544	0.758927793	9.826758514	2.498528344	5.822224986	3.95838103	0.939570214	11.8362249	1.208095901	38000.98776	31.73719046	2.897287544	0.758927793	3.079201434	1.569372047	17.26455353	0.620632152	0.44610333	2.687255811	49289519.57	3.366292936	13580061.01	3.124950196	39207552.41	0.996496393	114.2136571	0.602869221	0
1.244986476	11.96463907	16.12510704	1.60513009	19.85744474	2.076848469	1.509271304	10.05998071	2.870216537	8203390.812	19.08576903	-200348.5643	3.318209962	13.22079691	2.498107919	38147307.58	16.52281114	4.087402537	103588.169	22.54149927	1.585396856	2.696535382	11.2203	2.060996756	2.856063029	3.106391778	4.100814414	15.53218679	1.244986476	103588.169	22.54149927	1.585396856	2.696535382	3.327850193	1.60513009	19.85744474	0.42435292	0.587837381	1.906502824	36447690	7.513652903	-1532259.059	2.498107919	38147307.58	1.002491861	12.33180844	0.496108619	0
1.095061975	16.33203237	16.52995252	1.555645003	19.52965048	2.676336087	2.787349137	8.528336094	1.032962105	8056513.018	18.26547467	899574.7267	-10.23056646	11.94478192	0.618387221	40284709.84	17.04368512	11.70043268	37977.98496	33.0871274	2.544328079	2.701429359	16.22429522	1.739672075	4.120094573	2.30846696	2.772478778	11.9766912	1.095061975	37977.98496	33.0871274	2.544328079	2.701429359	3.679434511	1.555645003	19.52965048	0.45602293	0.335407703	1.888926212	30646702.27	2.308858984	-1574938.02	0.618387221	40284709.84	1.014907512	56.79120326	0.722312552	0
1.189430983	13.82264504	27.88223216	1.634658124	22.79637543	3.103969891	3.311248176	8.41069425	2.325020067	10882855.05	21.55866505	253097.8879	1.037507929	10.87140824	5.746866461	47435210.08	19.3411879	12.95492706	38320.58181	33.61560261	2.471307277	1.051513824	13.8234245	1.622001493	3.37685012	2.248611035	6.640891285	9.684140792	1.189430983	38320.58181	33.61560261	2.471307277	1.051513824	2.84016944	1.634658124	22.79637543	0.410371121	0.825964536	2.227149688	53935606.73	3.115208182	4042052.333	5.746866461	47435210.08	0.480977766	30.28792366	0.697165663	0
1.142728715	30.56549007	26.53642674	6.330907508	24.33622837	4.073510648	5.462361468	10.07750108	3.634931396	23210966.89	20.66630653	4727348.061	2.37241928	12.87083461	8.500345107	54339636.1	17.97708569	14.68667043	-2364.163705	27.95769329	4.930727601	4.909654123	12.71197054	1.225987985	8.287376879	1.68910909	0.860618122	12.00222122	1.142728715	-2364.163705	27.95769329	4.930727601	4.909654123	4.551228321	6.330907508	24.33622837	0.394156661	0.594106827	3.702433568	47624993.05	11.91916488	9254555.329	8.500345107	54339636.1	0.511616348	201.6652193	0.521263584	0
1.229205106	9.267980483	30.5927674	1.908485016	20.63116102	3.700414863	2.261636518	13.34142269	3.20449626	9056690.715	18.15853765	-950375.7341	23.74107535	21.42196226	12.37159964	59492485.42	20.55645979	13.44171104	-15978.24424	33.73235175	1.377277787	2.718713117	22.99322038	2.195532006	1.984155575	1.948528244	0.800034196	11.95248129	1.229205106	-15978.24424	33.73235175	1.377277787	2.718713117	1.521664298	1.908485016	20.63116102	0.418813147	0.565881706	2.008615751	29890461.16	18.26513906	7100259.821	12.37159964	59492485.42	0.489674831	-14.82090897	0.153337403	0
1.085139025	11.26228695	23.42334464	1.743978999	21.13342612	2.306503234	2.327617609	13.03533637	2.832961914	8868447.417	19.68893159	-331008.7288	6.56644129	12.77056678	0.802277591	39674988.47	17.36253777	10.91213873	-12266.66246	33.61029735	2.804404796	5.581790526	25.13622577	1.81257063	2.691251985	0.418717551	1.263383598	7.483413795	1.085139025	-12266.66246	33.61029735	2.804404796	5.581790526	4.158503043	1.743978999	21.13342612	0.407461592	0.431148689	1.986089001	40713157.11	9.330531918	-1066204.62	0.802277591	39674988.47	0.505909257	4.099712201	0.176945179	0
1.240189676	14.12666544	22.39010137	1.677857827	24.54867789	2.045504221	2.094098746	14.20612682	0.72245905	8860461.437	23.58915653	362703.7354	10.27792764	16.80042506	2.118418406	37625744.91	19.66911424	11.83338943	38625.38849	18.93367686	3.100716036	2.133306038	13.25557398	1.493278305	3.487315378	2.552475636	0.240949475	12.35516567	1.240189676	38625.38849	18.93367686	3.100716036	2.133306038	3.269207039	1.677857827	24.54867789	0.384029556	0.566061832	1.985133332	68294910.88	8.601893192	8361348.24	2.118418406	37625744.91	0.538977859	33.6855444	0.149104081	0
1.229119611	19.48654487	22.00126052	1.672501004	24.36135845	1.948781323	2.339116361	10.96198019	1.659380945	10925238.25	18.61366148	1706476.77	4.374730715	15.91817371	4.702950025	59668100.59	26.0751799	14.48832983	-15752.35516	35.40387627	6.551692382	10.30531604	13.71188338	1.286475025	5.045994558	4.434390396	1.405355316	12.0295215	1.229119611	-15752.35516	35.40387627	6.551692382	10.30531604	4.806979275	1.672501004	24.36135845	0.380572714	0.697938954	2.232221613	33109022.52	5.810447969	5064453.963	4.702950025	59668100.59	0.46466267	90.54566221	0.131481926	0
1.149805599	15.94354088	24.13356132	1.691088857	12.03080912	3.427197177	1.883269475	12.69870985	1.793945215	11167263.34	19.4240389	809334.6209	8.816440038	12.05612611	3.712444646	40847904.41	17.89526956	14.25943447	38808.4019	18.74654512	1.529597006	0.5556341	20.05271907	1.010588542	4.019232376	9.368180234	0.955408363	13.73875273	1.149805599	38808.4019	18.74654512	1.529597006	0.5556341	3.189079274	1.691088857	12.03080912	0.988803098	0.656983759	2.261184337	38839879.28	5.931954891	6391155.847	3.712444646	40847904.41	0.27397099	53.11900129	0.469128634	0
1.627817435	13.5103524	22.36487528	2.825345783	13.68747724	3.906114478	2.374896821	14.29876137	2.891039591	12146159.24	19.88260997	180245.9825	28.27480634	18.07432058	2.299367471	39242201.22	17.9244612	3.381048503	106184.2782	22.55307133	2.583203735	2.717804782	16.368954	0.526267523	3.291949173	3.670511438	2.708955336	15.86390529	1.627817435	106184.2782	22.55307133	2.583203735	2.717804782	4.548092743	2.825345783	13.68747724	0.880375738	0.563993556	2.378327122	42082818.99	1.881599086	3445091.393	2.299367471	39242201.22	1.0050642	27.03359003	0.452524917	0
5.087135152	12.64438522	19.5583632	2.574778068	23.91272514	5.567991464	1.601688352	11.75260784	1.791383945	11416873.27	17.99543127	-23091.75012	22.18876352	10.99417773	6.164062335	109602428.3	36.00149109	27.38160097	-13641.63021	5.079367502	1.724041237	-1.314215644	14.29477894	1.298330438	3.069962846	3.946713842	3.077897426	14.53214074	5.087135152	-13641.63021	5.079367502	1.724041237	-1.314215644	1.390379137	2.574778068	23.91272514	0.391112107	0.300551717	2.291054727	28736999.48	7.667628004	2043463.149	6.164062335	109602428.3	0.85938557	20.46811816	0.362245038	0
1.210456715	14.14856296	12.70797029	2.29237382	14.50368971	1.79771933	1.61687283	9.672462419	1.271564639	11152748.96	20.16630076	342158.7485	20.4612798	18.0140815	3.702098086	62323385.61	36.62301833	20.54979321	-14447.18127	33.60485409	1.477638869	0.372475837	5.998362259	1.500216053	3.466011682	2.841551388	6.03621551	11.95955108	1.210456715	-14447.18127	33.60485409	1.477638869	0.372475837	1.362284369	2.29237382	14.50368971	0.849286237	0.504385898	2.259447427	44089033.93	1.266719441	-2711040.777	3.702098086	62323385.61	0.999969914	34.06372147	0.415269216	0
0.67940092	10.5964431	16.29612957	2.505795363	17.43150943	1.71436594	1.509051038	12.37561845	3.550543433	40509140.93	20.15739221	-476519.5497	14.14975015	10.97261658	0.306863158	44120334.64	21.75190325	8.434544082	38631.39461	19.14874265	1.586657985	-0.825384554	10.77991257	2.242549875	2.456880223	1.127469155	4.251395668	10.41532442	0.67940092	38631.39461	19.14874265	1.586657985	-0.825384554	2.449629381	2.505795363	17.43150943	0.581016763	0.503788384	5.772476219	44026034.15	0.594670773	13023.25477	0.306863158	44120334.64	0.31461166	2.050781733	0.144015086	0
1.391780915	15.41496305	48.75066527	4.532549737	17.59930994	1.198716712	1.536160939	23.72244944	1.401999358	19825206.02	21.59592592	673468.4747	-14.60895459	12.65836232	0.865987717	69964835.11	26.74125488	13.74664599	-13261.36726	33.11590223	1.446917123	0.588030335	16.52404855	0.813800591	3.857504889	3.001109462	1.306741876	17.19938024	1.391780915	-13261.36726	33.11590223	1.446917123	0.588030335	1.475933448	4.532549737	17.59930994	0.603070576	0.503317026	3.297265405	54199109.56	1.251684325	-3820550.886	0.865987717	69964835.11	0.617686957	47.35591812	0.151588652	0
-1.099072415	9.182115156	16.28118672	4.623908294	19.57949206	2.156328854	1.606120515	13.41255025	1.781184628	10333021.36	17.94604118	-906371.7588	7.930607004	10.95191673	3.842781939	39665398.08	19.03582307	19.65436838	38905.6337	18.96120631	1.582418025	6.962510123	19.86885106	0.571805885	1.958516923	3.289866609	0.686875714	12.5644332	-1.099072415	38905.6337	18.96120631	1.582418025	6.962510123	1.01075911	4.623908294	19.57949206	0.436215428	0.750865655	2.161352038	28387720.82	2.486777222	-4105026.985	3.842781939	39665398.08	-0.032929509	-21.99778573	0.129376084	0
1.501849148	8.615400117	24.1382551	3.783980323	18.45202297	1.342517503	1.969420406	12.48118879	2.896885517	9278302.128	18.42371886	-1051753.366	17.29241096	10.96984033	0.984891823	51741797.61	33.73739416	12.27753548	38975.736	18.89751094	1.472019046	2.675760836	8.487419955	1.496910306	2.005503892	11.28910781	3.367408762	12.48094037	1.501849148	38975.736	18.89751094	1.472019046	2.675760836	0.992291945	3.783980323	18.45202297	0.539112537	0.504222328	2.035135607	31765779.37	2.59674979	-2591145.108	0.984891823	51741797.61	0.991482471	-18.36975274	0.215752807	0
6.682366907	7.931757275	15.67665702	5.91580662	13.52898852	1.354141897	1.469283952	13.43567333	1.793819308	12745973.73	18.45562345	-1181975.297	3.152583739	11.54156082	0.735247523	37249785.48	30.78751307	26.62330373	37952.44283	18.96470187	1.497124088	2.725927944	14.33691309	1.727785435	1.733420523	2.449031102	3.44045022	12.41078519	6.682366907	37952.44283	18.96470187	1.497124088	2.725927944	3.356636641	5.91580662	13.52898852	0.861335021	0.767539458	2.450105887	31991403.36	1.042476694	-3958493.935	0.735247523	37249785.48	0.994223618	-31.58632947	0.487672569	0
4.218917806	9.458420847	12.96849977	4.133563285	18.93062996	1.833793887	2.91198276	14.16761036	-0.327674738	9482399.188	18.15181321	-828204.6116	-10.70988392	10.98966959	2.461843493	54050276.92	21.04320237	13.26038719	38036.65752	18.76864463	1.434536111	7.111628573	20.99692798	1.726903583	2.093003245	4.093172637	5.950011617	12.82044031	4.218917806	38036.65752	18.76864463	1.434536111	7.111628573	1.016836763	4.133563285	18.93062996	0.500456067	0.761540589	2.05955955	29842906.98	2.139216728	-3871721.914	2.461843493	54050276.92	0.994397505	-15.52833966	0.291291601	0
6.183237584	14.37218556	13.46834389	4.034062099	18.59731703	2.140611631	1.500568924	20.2924609	4.499792432	27141783.56	19.05056136	394715.3826	12.30687548	10.79843582	0.151460156	38473152.37	21.52806226	22.71671947	38213.75271	18.83217039	1.484701834	0.655066117	14.35718635	2.367295806	3.534297203	2.973819987	4.69293402	12.18912528	6.183237584	38213.75271	18.83217039	1.484701834	0.655066117	1.422459648	4.034062099	18.59731703	0.521480528	0.762153004	4.172827618	36198707.15	0.937297906	-1361386.417	0.151460156	38473152.37	0.979632206	36.37367363	0.482502752	0
1.797064633	10.73706778	13.59578778	3.418720974	17.39414536	1.855770575	1.622377374	13.44014771	1.782103368	12380834.57	18.95862484	-551651.8888	-16.65130906	18.08861351	0.721653467	40657968.52	21.72718688	19.82355505	-13852.75038	32.97682952	1.368104667	2.703755422	10.95722476	2.044502812	2.477400008	8.523405304	1.514439095	11.39768603	1.797064633	-13852.75038	32.97682952	1.368104667	2.703755422	3.33819846	3.418720974	17.39414536	0.57821362	0.749118548	2.406410313	35548547.1	1.178346356	-4376008.951	0.721653467	40657968.52	1.011448433	1.499266136	0.278258252	0
6.115552047	11.90020867	13.17176005	3.870446869	27.61425136	1.954180582	2.210526697	20.77104089	1.049576386	15063044.58	18.79003806	-277626.9632	9.309747166	12.0201034	2.655264229	49000414.18	26.24921347	9.183444986	-14726.44534	11.61798924	1.377501177	-1.892944194	10.17280149	0.530032934	2.806723131	6.893643749	5.198311998	11.44709884	6.115552047	-14726.44534	11.61798924	1.377501177	-1.892944194	1.254363533	3.870446869	27.61425136	0.354533282	0.280945623	2.727385759	34356328.88	1.581524406	-1497502.182	2.655264229	49000414.18	1.014400975	8.687744385	0.256842692	0
2.006428811	8.054022156	12.68383362	12.76540593	18.75918287	2.525170612	1.62568763	20.14754682	1.793178938	10163913.8	20.51127135	-1333373.047	33.87699606	18.03251164	1.205590027	45117477.88	26.63387544	26.99207072	38830.7706	19.08449209	1.571178231	0.514631673	11.34534001	1.134896079	1.701875503	5.592434362	5.029235565	12.3948787	2.006428811	38830.7706	19.08449209	1.571178231	0.514631673	1.161932457	12.76540593	18.75918287	0.486115035	0.752560657	2.141115229	46528609.61	1.267662683	2079977.121	1.205590027	45117477.88	0.998325137	-32.84108591	0.352447833	0
3.177537891	14.29222868	13.76718456	2.717915177	19.14856153	1.838632807	1.575255659	12.49396918	2.834177144	32406198.28	18.84776667	400430.2222	8.360861531	10.82884519	2.104940185	82524272.33	35.30233567	17.17046328	-13148.47003	33.50955071	1.514520668	0.485198312	11.76710492	2.029065238	3.539870665	5.722588376	2.198169126	11.4534299	3.177537891	-13148.47003	33.50955071	1.514520668	0.485198312	1.84907182	2.717915177	19.14856153	0.527473172	0.835180787	4.802811049	34764576.18	0.747184262	-2975686.5	2.104940185	82524272.33	0.536445651	36.23398786	0.293720907	0
1.082049562	16.08421344	34.08180885	2.039783524	17.55238866	5.08996905	4.80751785	22.31879808	1.954795023	13671075.61	22.40088683	840650.6827	5.546290469	11.26084508	0.264362051	40811319.17	18.448396	21.86584308	-3249.185551	23.71195134	2.297611464	-0.432908585	9.050607057	2.23571106	4.04802636	0.062164923	4.805482032	11.14109368	1.082049562	-3249.185551	23.71195134	2.297611464	-0.432908585	3.759991307	2.039783524	17.55238866	0.589671434	0.516900196	2.560811233	59891661.66	2.555183165	5370225.478	0.264362051	40811319.17	0.283601483	54.04133238	0.285106748	0
1.374265246	7.286590741	17.57757917	2.397165225	15.01233245	4.69944566	1.970785947	10.09777547	1.272713823	8448761.072	18.00134791	-1469983.849	1.207274721	10.75039603	0.133436142	40215655.78	17.8292217	5.277257667	37836.19969	19.08420719	4.026341525	8.722579147	19.27144331	0.534782162	1.356034145	7.759047163	4.098508681	12.65147053	1.374265246	37836.19969	19.08420719	4.026341525	8.722579147	3.033571287	2.397165225	15.01233245	0.761408236	0.379575904	1.93586586	28778840.95	1.727433237	-4373071.088	0.133436142	40215655.78	0.314171608	-36.46177001	0.225524091	0
1.23973834	7.710695549	13.34514917	2.599666523	15.32038295	2.135262527	1.7314216	10.18935902	2.497911811	8757593.59	18.05307607	-1201452.341	-6.893111094	10.68199662	1.464822772	42585354.54	17.65845257	15.09000455	38654.00965	19.05900001	1.48029667	6.968054816	22.8980079	2.221281844	1.741579525	5.917559011	1.263417574	11.98519759	1.23973834	38654.00965	19.05900001	1.48029667	6.968054816	0.981881549	2.599666523	15.32038295	0.740825405	0.848136195	1.972823314	29144654.11	1.100255698	-3759250.478	1.464822772	42585354.54	0.550009123	-28.38923789	0.218520893	0
1.267147597	8.331394285	23.68580416	1.566887407	22.17953309	3.206472002	1.632662827	8.435749849	2.228295223	12532692.32	25.48323621	-1098146.509	9.23141848	10.81287399	2.208909595	87609753.72	31.2754476	10.92873333	-13406.13293	33.75097453	2.824732436	5.436729585	13.56802725	1.49205765	1.827624133	5.042923038	2.429109164	15.22794832	1.267147597	-13406.13293	33.75097453	2.824732436	5.436729585	5.164872285	1.566887407	22.17953309	0.429879758	0.424390889	2.424582868	81689533	1.987610779	2750194.486	2.208909595	87609753.72	0.391964052	-22.98693692	0.124478675	0
1.391521366	9.624186521	23.68982908	1.72943088	20.61723083	1.649612742	1.485542343	13.30388604	2.234984428	8666879.656	21.92823007	-763589.9747	4.3666218	11.73469	1.443050755	44201724.46	20.1938891	9.77866073	4295.246177	14.63817954	2.797745982	5.518808527	19.23213349	1.745001519	2.251939461	10.38104534	2.509576977	7.568063807	1.391521366	4295.246177	14.63817954	2.797745982	5.518808527	3.093399594	1.72943088	20.61723083	0.442340224	0.274130449	1.961967734	56549110.2	4.542838372	-957608.1324	1.443050755	44201724.46	0.690204117	-8.278427361	0.286875888	0
1.604345466	7.016051776	12.66480808	1.703036997	17.70237711	1.212502502	1.70671952	9.716605454	2.424307742	9016247.262	17.96962587	-1465288.126	-15.24622759	11.00648453	3.554242807	38062060.46	17.97571588	14.28796481	38432.67187	18.80941693	1.838281625	1.371591647	16.19441681	2.443342772	1.483947567	1.624532385	1.551283103	14.46750922	1.604345466	38432.67187	18.80941693	1.838281625	1.371591647	2.81932357	1.703036997	17.70237711	0.586373767	0.657675974	2.003775953	28554507.92	6.508137727	-3710988.876	3.554242807	38062060.46	1.01821526	-36.23922359	0.373017073	0
12.17653719	17.0214761	22.12110365	1.906369526	24.95286018	3.967876761	3.017008549	21.40059256	2.887577663	16841293.22	23.37829935	1050207.597	7.881578383	16.16976667	8.530880979	62644379.39	31.92840219	21.55968733	4735.189175	19.38832469	7.098485011	8.373677536	14.17311267	0.872330594	4.31274309	1.204255589	3.619840387	14.75248222	12.17653719	4735.189175	19.38832469	7.098485011	8.373677536	4.931995114	1.906369526	24.95286018	0.399832355	0.332477299	2.940185706	66803763.32	3.890493359	4713062.545	8.530880979	62644379.39	0.315849966	62.45202528	0.11412539	0
1.245286002	15.04642869	17.28846307	1.872175581	24.62585779	7.385558429	2.564673613	21.69364801	3.585955069	30767029.2	28.26718074	582358.1289	0.323306325	15.00472743	6.227222763	125561058.2	31.3625879	19.26978352	100773.6471	28.08743817	1.695889476	-1.123994433	14.76118482	1.024259829	3.751216687	3.421093312	0.360650736	8.632861029	1.088558388	-11622.50914	43.17633452	16.2297819	11.56334501	4.608168169	1.836483314	17.70087293	0.594783679	0.423789763	3.835155879	73354735.55	4.888291267	540164.9175	14.71661122	46014395.69	0.336635895	37.30108951	0.393458551	0
1.088558388	14.47709513	21.22294631	1.836483314	17.70087293	3.941970725	3.787732058	19.44040841	2.559085705	24320052.07	24.304646	423719.8795	-4.192269452	11.61138596	14.71661122	46014395.69	18.72173459	17.48132327	-11622.50914	43.17633452	16.2297819	11.56334501	16.63909641	2.056302168	3.57068752	1.413380202	2.144494913	11.82349906	1.231345769	5811.751274	19.44594059	6.630288771	3.378376565	2.746889079	2.010837558	24.24348749	0.410400133	0.514889085	6.183570287	207897886.2	3.368786376	20941991.89	7.576568236	199493326.5	0.320095515	64.73780625	0.12547687	0
1.231345769	16.98953485	25.52168405	2.010837558	24.24348749	5.410630802	4.698379179	23.51908943	2.068672074	43944421.22	43.32985217	1093377.158	7.40741081	14.84817508	7.576568236	199493326.5	30.79231204	17.84605337	5811.751274	19.44594059	6.630288771	3.378376565	17.36407322	1.719100569	4.337553359	3.524584313	2.650926757	11.77049095	1.278092438	38748.471	21.03397774	4.575192012	8.348515494	6.118009727	1.838659748	23.59765928	0.399442841	0.542526606	2.580767035	46253603.62	1.104764932	-3721293.269	1.212098127	42699204.43	0.250477627	50.03087414	0.384095628	0
1.278092438	15.67349111	27.83507356	1.838659748	23.59765928	5.234882407	2.455501824	17.1794394	2.793885781	13837834.94	20.47238386	739918.2415	-0.561978832	10.83098558	1.212098127	42699204.43	19.00040199	15.56192074	38748.471	21.03397774	4.575192012	8.348515494	16.66050803	1.88348688	3.935343308	3.317605047	3.410826176	9.860441863	1.164342359	21291.27607	27.95609122	7.841994267	9.395250985	4.564409785	1.67599009	41.70006634	0.300664747	0.403712671	3.147343112	76673368.47	10.29222217	13424011.85	4.898187517	156825275.5	0.39529901	110.1263734	0.436766789	0
1.164342359	21.84378169	25.50331511	1.67599009	41.70006634	7.948138453	5.1770091	22.89829052	2.446640541	18572390.33	24.77392055	2205638.895	3.516324888	14.86676651	4.898187517	156825275.5	23.63524922	12.60418849	21291.27607	27.95609122	7.841994267	9.395250985	11.85814747	1.73129716	5.731434444	7.88713751	3.790977249	11.02131653	1.211814477	-13041.48876	28.87611002	7.469893012	7.286434235	4.645874075	1.660430016	18.21528741	0.523836534	0.333252463	2.030940209	31547036.26	5.418499071	2518586.153	10.64162641	81945088.47	0.605450164	100.4135708	0.306413537	0
1.211814477	20.33292759	28.85208684	1.660430016	18.21528741	1.7822484	4.361734791	19.62318118	3.165377747	9243243.564	18.39278728	1988429.855	-6.670205312	11.79204865	10.64162641	81945088.47	20.83668627	13.52158475	-13041.48876	28.87611002	7.469893012	7.286434235	18.54576348	1.198888018	5.402857824	4.665883141	0.250714226	10.40785815	1.230123761	-7347.43555	23.95580631	5.895822175	4.379511833	3.83398888	1.735870275	28.42702273	0.356451571	0.442584174	2.495095561	65128561.51	7.378209636	4870102.015	11.48638545	118146898.6	0.425342303	61.28913954	0.334200273	0
1.230123761	16.85529429	21.50892035	1.735870275	28.42702273	3.312270453	5.247735005	20.69719117	2.850107191	13121926.96	23.14141579	1034755.177	4.34932574	19.74310739	11.48638545	118146898.6	23.96743296	13.61592217	-7347.43555	23.95580631	5.895822175	4.379511833	24.63931598	1.870875832	4.294018112	0.028754094	0.882602913	15.68566039	1.232082114	105103.458	12.02462687	5.442323328	2.510239951	4.118809884	1.635216951	11.72419865	1.019807081	0.642505481	1.962239796	33707435.38	2.965467362	3876104.48	0.665682846	39217733.85	1.009014489	24.16159813	0.492739221	0
1.232082114	13.09056047	31.27585715	1.635216951	11.72419865	1.215707388	3.396977402	13.89130495	2.982234785	8669153.117	18.69828064	94601.8238	1.131566703	11.52374786	0.665682846	39217733.85	17.40287105	8.056769932	105103.458	12.02462687	5.442323328	2.510239951	15.30614439	1.804572992	3.144846146	8.248852936	4.882332218	14.18023155	1.188109441	-11631.50372	19.88903531	8.85491667	4.975467304	3.938250007	1.607707825	25.65389231	0.386214429	0.449137331	2.949013457	40056942.72	7.193386832	17786885.44	5.178531404	44797850.15	0.346745676	120.674913	0.263443593	0
1.188109441	22.64082651	30.29282205	1.607707825	25.65389231	3.717344971	5.748577657	14.11740149	-0.854188069	16915061.73	19.59613895	2654760.059	11.24656476	12.41743756	5.178531404	44797850.15	20.95206598	9.340037501	-11631.50372	19.88903531	8.85491667	4.975467304	12.68934649	1.573393032	5.928868393	0.482045319	3.059693527	14.79943728	1.187750243	11805.00352	16.56323577	7.731229308	3.849413999	4.060174567	1.637775157	44.4417509	0.285689522	0.361554397	3.71244471	76404764.89	22.08544909	21702719.06	13.69315473	63293516.94	0.438070616	93.45736942	0.255246994	0
1.187750243	20.38667192	29.55573891	1.637775157	44.4417509	9.475730819	6.714215655	19.31935824	3.33401412	23294624.34	24.73593839	1927550.157	6.745400308	16.14485587	13.69315473	63293516.94	20.56484764	14.11365292	11805.00352	16.56323577	7.731229308	3.849413999	11.89405855	1.037818423	5.187566121	2.01727877	0.975933858	13.78570004	1.308991833	-14018.42249	12.81019044	8.692637105	7.974573311	5.142838887	1.788092548	19.1865613	0.473905123	0.276229636	2.279179562	53432731.74	4.898745757	17994244.64	2.501965468	43210966.77	0.995195194	92.28254702	0.23005717	0
1.308991833	19.98529775	27.12672766	1.788092548	19.1865613	2.341074707	5.079638398	21.38520407	2.330464202	11317639.24	21.48755551	1831686.073	5.274821538	14.30083918	2.501965468	43210966.77	19.18139283	15.23395579	-14018.42249	12.81019044	8.692637105	7.974573311	13.07493839	1.598398476	5.202937389	5.797438235	5.409586295	10.37379685	1.177256005	-15834.74015	9.645813018	5.675891919	5.530916502	3.69594063	1.746072676	44.59979272	0.292740542	0.477954771	3.891120366	239598569.4	7.459367749	18126029.5	4.99837307	92665124.73	0.381791869	48.53479132	0.491819505	0
1.177256005	15.53550628	31.77619752	1.746072676	44.59979272	6.061162215	4.470149336	24.65857206	3.180886199	24787715.59	47.81251839	708347.8215	1.683767446	29.57939308	4.99837307	92665124.73	23.17821662	7.683426398	-15834.74015	9.645813018	5.675891919	5.530916502	13.52937523	0.752199891	3.892321807	4.277817191	2.642017575	11.48828132	1.137380328	-15741.73993	33.74218784	1.989525018	1.333609359	1.680667257	1.705319207	20.32489421	0.459976978	0.301088625	2.127458925	41771238.07	2.564785919	-1278024.029	5.915323621	43796457.71	0.149605628	51.14147256	0.275497445	0
1.185852273	21.13262804	25.50959109	1.724176989	22.4579218	3.804747076	3.965062174	12.93990881	3.695256917	8756386.299	18.35811306	2132348.377	8.084755598	12.243696	4.591830863	38946444.57	17.78945985	12.69865987	-13107.67333	9.533855478	5.549915244	9.320867404	26.7217724	1.979669727	5.491175385	3.84654754	4.692658441	13.35744782	1.185852273	-13107.67333	9.533855478	5.549915244	9.320867404	5.009812986	1.724176989	22.4579218	0.402979842	0.350904323	1.97267884	31301825.83	7.881540147	2025956.198	4.591830863	38946444.57	0.691209968	105.3287644	0.154943744	0
1.167470295	14.25800185	18.62870702	1.708327769	19.07951619	2.635407674	4.55395001	10.98579437	1.657674195	10353295.25	19.76100843	368187.2943	-2.0420602	11.93773957	0.642107596	39794205.09	16.62949196	15.34860192	73574.0413	38.42185686	2.584510262	2.680130259	9.084894651	1.284431291	3.50285225	7.440638473	2.549173572	10.20220645	1.167470295	73574.0413	38.42185686	2.584510262	2.680130259	2.798622971	1.708327769	19.07951619	0.490852542	0.718851724	2.16377818	41222872.76	9.041778461	1044997.659	0.642107596	39794205.09	0.386032264	35.68894512	0.428708377	0
1.154499316	11.32955628	24.13228257	1.746860366	15.79883972	3.928488046	5.245317466	8.965931227	1.091379449	24035060.26	21.97378401	-360857.8591	7.059480277	16.16599667	2.39727996	38273071.4	16.58571012	11.65100517	4259.128043	14.75865077	2.593684761	2.714281774	13.85197314	2.116102345	2.706003927	6.961355468	6.392076069	13.76970976	1.154499316	4259.128043	14.75865077	2.593684761	2.714281774	3.708648428	1.746860366	15.79883972	0.707197485	0.336861693	3.8010514	56871260.28	3.213005926	6867312.258	2.39727996	38273071.4	0.43343623	7.501778227	0.39104084	0
1.19993609	15.70394985	34.25109668	2.348933827	16.03462542	2.94087828	2.629967851	9.061895344	2.292632721	11820164.24	18.29780716	754129.1464	6.281097215	11.15028792	0.571459628	39411461.21	16.64115355	11.3030248	38263.15462	19.07433967	3.656652165	7.223379714	14.75278678	2.041282352	3.950627732	3.703986402	5.803257936	12.01220896	1.19993609	38263.15462	19.07433967	3.656652165	7.223379714	3.890417638	2.348933827	16.03462542	0.727213521	0.254195334	2.339315861	30875352.34	1.855861093	792198.5959	0.571459628	39411461.21	0.231252661	50.42914128	0.452659537	0
1.184005882	12.70498746	24.86942888	4.36034595	26.95312808	5.786932159	5.480492179	17.91148389	-0.595226926	8595853.412	18.26750974	-50867.49151	-14.4530235	11.09853782	3.321587981	38427580.91	17.1740841	10.15153427	-15144.1842	22.6420068	2.01661618	3.807576857	11.77041174	2.018229228	3.03284852	3.954478039	1.939002028	11.76425986	1.184005882	-15144.1842	22.6420068	2.01661618	3.807576857	4.487107683	4.36034595	26.95312808	0.371234524	0.503831324	1.953468146	30661093.95	3.607241756	-2831223.067	3.321587981	38427580.91	0.302590858	20.48774846	0.498176397	0
1.270943429	11.83643883	29.00053316	1.725425828	16.51370351	2.424954542	1.741761464	9.078741713	-0.111478315	9302130.731	18.34357167	-282527.0864	-9.924036016	10.76233153	2.731944591	38607920.22	16.76322157	9.777767527	151023.4913	28.25954187	3.656041192	7.142489636	18.39402217	2.075236515	2.761274472	5.691932842	4.292166836	13.76595175	1.270943429	151023.4913	28.25954187	3.656041192	7.142489636	3.03353738	1.725425828	16.51370351	0.680657088	0.273352237	2.037987135	31198991.48	3.570498804	-3224337.816	2.731944591	38607920.22	0.063577831	8.240097276	0.495220277	0
1.12651693	12.19486175	17.83024868	6.508138231	26.95756819	4.444741674	3.224475278	19.35747661	-0.129623471	11495144.81	21.52237587	-156269.3143	2.805487776	16.0568961	4.739311358	40847458.09	18.7244908	7.647695288	37899.52045	19.08070739	1.901847826	1.394180032	16.31868756	1.58356097	2.891724034	3.123434119	3.663270053	13.27428294	1.12651693	37899.52045	19.08070739	1.901847826	1.394180032	1.853446884	6.508138231	26.95756819	0.359340457	0.244104953	2.300421347	53678975.6	5.395792912	-828262.994	4.739311358	40847458.09	0.213392653	15.2545299	0.432052286	0
1.109466453	17.02101561	22.86661168	1.886364936	25.92990282	5.277169097	3.597550634	9.406550629	-0.377966778	12250520.72	18.87505793	1079676.53	0.712301514	13.97446522	7.43266003	38247617.76	17.1349024	10.53421876	38869.9207	18.89466793	2.465255128	0.968723118	8.262251087	1.895095309	4.325744762	0.782784996	5.057690946	11.78980159	1.109466453	38869.9207	18.89466793	2.465255128	0.968723118	4.141997347	1.886364936	25.92990282	0.371484499	0.313068999	2.390815879	34957575.56	1.812189946	3707715.914	7.43266003	38247617.76	0.219890529	63.69702708	0.583677164	0
1.208384104	21.5499763	28.59139983	1.608353108	17.01590703	1.823163802	4.715913421	9.783940756	2.782844273	14067473.41	20.76826785	2356361.864	4.476919067	11.91470764	3.14391625	39067185.47	17.27476163	11.98994401	38080.33176	31.70373799	2.91057996	0.640796774	9.742533296	2.502884058	5.782771309	4.826829657	0.558648232	14.59254426	1.208384104	38080.33176	31.70373799	2.91057996	0.640796774	3.080043927	1.608353108	17.01590703	0.617513641	0.446839073	2.608247474	48346046.83	3.39475952	13210893.21	3.14391625	39067185.47	0.992043967	114.3969841	0.591593207	0
1.243252199	12.03837479	16.27842405	1.589882953	19.69018313	1.901315997	1.509503634	10.29041332	2.845626094	9014427.342	19.13915545	-140837.9077	3.078533424	13.19392345	2.480067604	38493507.07	16.08245325	4.008396344	104009.7566	22.62129147	1.394234026	2.695895744	11.28188263	2.10634982	2.930941621	4.077984244	3.741691541	10.46226597	1.243252199	104009.7566	22.62129147	1.394234026	2.695895744	3.344613355	1.589882953	19.69018313	0.424101613	0.584634474	2.003558166	36825230.06	7.447874412	-1284885.904	2.480067604	38493507.07	0.994829138	12.57882152	0.495783298	0
1.111563838	16.29779062	16.85606798	1.576268732	19.838559	2.662600454	2.805048707	8.394801565	1.037223436	9061527.831	18.45179335	892105.6056	-10.59761953	11.97949447	0.690892351	40710797.16	17.15845998	11.91857083	38550.6378	33.67045789	2.537337681	2.709711652	16.16478899	1.746282979	4.118506089	3.923220422	4.459618541	13.59076952	1.111563838	38550.6378	33.67045789	2.537337681	2.709711652	3.736389952	1.576268732	19.838559	0.456848472	0.331644581	2.009194601	31964317.57	2.347915385	-1679182.694	0.690892351	40710797.16	1.00736938	56.69332245	0.729888828	0
1.232255182	20.50370258	27.56837157	1.605629011	22.21726649	3.769506521	2.712285058	8.015009262	2.378514183	13007168.67	18.82522166	1902564.811	13.77508487	13.02828754	4.824334836	73374608.64	18.63481269	17.63413016	-14440.43432	33.77459992	1.793466475	-0.245630241	18.68936419	0.136855254	5.300723174	4.242640422	3.531581786	13.54867324	1.232255182	-14440.43432	33.77459992	1.793466475	-0.245630241	2.776535103	1.605629011	22.21726649	0.405846237	0.768438194	2.481362635	34605141.58	8.267275057	11268314.94	4.824334836	73374608.64	0.500531558	97.25512361	0.695089861	0
1.141745668	30.88224983	26.48441263	6.279105648	24.3298485	4.075696174	5.453703529	9.995766781	3.620244316	23192302.49	20.84196102	4613018.454	2.446757071	13.03311542	8.914198096	54125127.66	18.34068845	14.68969211	-2983.373377	27.86612919	4.913962015	4.967641409	12.81790369	1.216603419	8.369540723	0.825676674	0.137703057	11.88459646	1.141745668	-2983.373377	27.86612919	4.913962015	4.967641409	4.524261942	6.279105648	24.3298485	0.389848016	0.597810197	3.700200032	48867192.92	11.83892879	9405745.835	8.914198096	54125127.66	0.512468684	200.5035826	0.532486912	0
1.324482425	12.6463769	27.00102635	1.640510517	19.55245343	1.320925515	1.714144084	8.78525096	2.199084209	13819909.25	26.57274487	-65251.71157	6.848256077	13.95057777	8.759159723	51968239.28	22.0026365	12.91081407	-14811.72849	22.61154141	4.610568819	8.203869597	8.067384025	0.225247414	3.02342441	3.862505207	2.027532391	13.05650377	1.324482425	-14811.72849	22.61154141	4.610568819	8.203869597	4.580447301	1.640510517	19.55245343	0.436925267	0.747263607	2.578621898	89394360.32	4.699312845	6578262.702	8.759159723	51968239.28	0.727721879	19.09393341	0.351989971	0
1.226466652	8.977909627	30.82066885	1.901657357	20.7037386	3.700322186	2.268872835	13.33173715	3.165735872	8272397.478	17.95788063	-1004893.369	24.4588051	21.59178599	12.60188726	60085363.22	20.60925752	13.48544969	-13312.88894	33.30503134	1.405874664	2.664212021	22.9940379	2.15705147	1.970834923	4.064961157	1.899588979	10.14876972	1.226466652	-13312.88894	33.30503134	1.405874664	2.664212021	1.530134515	1.901657357	20.7037386	0.41644117	0.568618825	1.914760733	28471447.47	19.26691164	7141712.434	12.60188726	60085363.22	0.492243146	-17.80981979	0.150065897	0
1.085427302	11.31258149	23.40388528	1.743858227	21.26541046	2.42328553	2.324551793	13.01678526	2.84382889	8856344.758	19.71652925	-310691.2265	6.558052818	12.73101626	0.835174999	38667394.57	17.38707436	11.21516952	-14178.00531	33.7302676	2.748396635	5.558734949	25.23571383	1.819521742	2.693912144	0.711408607	3.802405103	14.15875166	1.085427302	-14178.00531	33.7302676	2.748396635	5.558734949	4.197253767	1.743858227	21.26541046	0.408336378	0.429865289	1.984640696	40908323.24	8.970372699	-1328409.131	0.835174999	38667394.57	0.504789183	3.7971792	0.180579617	0
1.219131051	9.708389418	23.6955699	1.703767208	24.03566591	3.594995274	2.266689204	11.55963435	0.337806445	8246274.393	17.9413368	-883878.7287	-5.401243212	12.98282703	1.049943134	41277484.05	18.10954882	15.55825515	161672.7249	28.18291582	3.65273554	7.02522084	15.00569526	0.676824995	2.092087857	9.300233991	5.315510756	12.11438455	1.219131051	161672.7249	28.18291582	3.65273554	7.02522084	4.879945333	1.703767208	24.03566591	0.389570968	0.422196272	1.911634628	28354452.19	1.505293687	-2868622.311	1.049943134	41277484.05	0.405736744	-13.17684559	0.254712364	0
1.149209923	15.94997205	24.1323693	1.686524486	12.30206212	3.431317728	1.750964893	12.64665467	1.796655041	11569666.51	19.56820753	810835.1349	8.986860118	12.04030293	3.709274563	41295323.76	18.37935448	14.26573895	37860.37336	19.20953619	1.471996434	0.400014492	20.34470137	1.020548937	4.015408418	4.666683695	2.561852532	11.49159463	1.149209923	37860.37336	19.20953619	1.471996434	0.400014492	3.188159505	1.686524486	12.30206212	1.022174352	0.658676985	2.30933923	39859416.27	5.842552416	6392721.084	3.709274563	41295323.76	0.255308828	52.86913043	0.465513055	0
0.838281552	14.57539614	12.67858781	2.114558895	15.06383196	1.233685395	1.482089727	9.972911445	2.886141627	8599584.914	18.07188791	458017.7969	46.84111392	10.81275054	0.317729422	40850302.96	20.26538926	20.61833359	-12874.01554	33.31687101	1.438323312	2.737545443	5.069806082	1.14845741	3.625177014	4.627638248	5.558934353	14.38916269	0.838281552	-12874.01554	33.31687101	1.438323312	2.737545443	0.873330873	2.114558895	15.06383196	0.776204219	0.763934461	1.953914689	29277688.35	2.681197871	6249827.188	0.317729422	40850302.96	1.019465074	39.03724528	0.491273989	0
1.637174273	13.52262778	22.45883088	2.829251695	13.52951684	3.901299351	2.325297095	14.27110101	2.86847402	12357951.29	19.88745241	184476.7883	28.42931329	18.16076554	2.40199668	39480966.4	17.87444362	3.460049337	105754.6565	22.64226657	2.607238822	2.673281093	16.45308137	0.520725101	3.293169528	5.274931557	3.134560501	11.15676772	1.637174273	105754.6565	22.64226657	2.607238822	2.673281093	4.567787162	2.829251695	13.52951684	0.853192358	0.567518112	2.40367191	42117063.96	1.868363291	3454072.881	2.40199668	39480966.4	1.023935774	27.86285004	0.452461944	0
5.071040336	12.75858505	19.37065098	2.57282626	23.9125583	5.532141566	1.464422853	11.92635542	1.782735812	11288775.47	18.02370473	-19623.28117	22.28681044	10.72790993	6.261580701	110928063.8	35.10838897	27.47736303	-14145.34185	5.224215094	1.722472284	-1.084599147	14.37098523	1.301557737	3.076321924	3.752007699	1.25452928	9.858691225	5.071040336	-14145.34185	5.224215094	1.722472284	-1.084599147	1.357537725	2.57282626	23.9125583	0.392332817	0.306052199	2.275725484	28936944.78	7.711187635	2404263.698	6.261580701	110928063.8	0.844981155	19.78749266	0.362007518	0
0.714024202	10.90059988	16.14246406	2.506056285	17.91281191	1.703525131	1.561253113	12.3692103	3.43170395	41161743.33	20.2966774	-469107.5052	13.69696356	10.84068857	0.229709714	45026402.28	21.59480054	8.295198983	38784.41296	18.75444165	1.526672718	-0.926861457	10.41571047	2.217561769	2.441591557	5.709448304	2.311904685	9.585536233	0.714024202	38784.41296	18.75444165	1.526672718	-0.926861457	2.451359129	2.506056285	17.91281191	0.577905269	0.504204743	5.850572023	45011036.2	0.557925788	-332157.5079	0.229709714	45026402.28	0.305573982	2.249565006	0.135039362	0
1.39309766	15.42029336	48.05452055	4.485647861	17.43812296	1.417566639	1.561093757	23.62503794	1.395708779	19921055.57	21.6425167	674674.908	-16.01858322	12.63086462	0.73103892	69932499.71	26.86160096	13.8584158	-12939.18456	33.24769485	1.520500982	0.552937969	16.50302602	0.793272045	3.85961288	6.946148752	3.159469159	13.57247107	1.39309766	-12939.18456	33.24769485	1.520500982	0.552937969	1.572904135	4.485647861	17.43812296	0.605194636	0.503568595	3.308735555	54528591.91	1.082162329	-3561131.04	0.73103892	69932499.71	0.611943003	47.25056056	0.164835819	0
-1.309896107	8.872228419	16.23838335	4.52605548	19.63764014	2.130152208	1.497486163	13.42994769	1.789322753	10274688.13	18.3942287	-920818.7953	7.964796108	10.72045843	3.842761263	39961023.05	19.18940706	19.75975947	38613.58756	18.89492261	1.385906899	7.16289862	20.16017468	0.582729111	1.927732177	0.357450095	2.355964672	10.0947246	-1.309896107	38613.58756	18.89492261	1.385906899	7.16289862	0.925566716	4.52605548	19.63764014	0.436436656	0.752909101	2.154371401	31557229.76	2.425597529	-3656563.452	3.842761263	39961023.05	0.001776615	-17.28952573	0.117889144	0
1.494354755	9.20091364	24.15137304	3.735831427	18.04353707	1.485690599	1.982885486	12.50277911	2.813758978	8570122.975	18.20586952	-909150.3426	16.77700967	11.03012547	0.764228347	50910618.88	33.04033109	12.15740722	38552.86999	19.13854188	1.539682865	2.727036866	8.585578236	1.492580514	1.962340425	6.296294516	2.585942631	15.69031303	1.494354755	38552.86999	19.13854188	1.539682865	2.727036866	1.158096265	3.735831427	18.04353707	0.541456269	0.503638065	1.950389029	30225184.36	2.524110623	-2686878.438	0.764228347	50910618.88	1.013726785	-17.04677396	0.217789716	0
4.332103714	11.03117786	13.57603352	3.980055141	15.49952916	1.432064476	1.586105311	16.14082878	2.795903643	19323661.32	28.77643887	-375114.8102	20.67325588	19.98341866	0.83550417	45049083.26	21.01705933	6.642258958	-15121.71565	33.12616161	2.104194347	3.803522528	6.945951145	-0.07291959	2.659269089	4.463451399	2.247177952	8.617118627	4.332103714	-15121.71565	33.12616161	2.104194347	3.803522528	1.856757961	3.980055141	15.49952916	0.739637304	0.426598454	3.237246415	104978524.4	1.350904882	2396008.456	0.83550417	45049083.26	0.986780885	4.04863701	0.231313695	0
6.043168204	14.32443816	12.64235594	4.111115812	18.35870308	2.229887834	1.52406861	20.36838448	4.470880617	27269476.53	18.99929137	406022.4329	12.38316723	11.09323808	0.128398742	38931523.31	21.62256302	23.08695878	38839.75496	18.79476318	1.375751171	0.432335666	14.28463334	2.354156371	3.540494227	5.82587632	2.118857143	15.58276431	6.043168204	38839.75496	18.79476318	1.375751171	0.432335666	1.359525985	4.111115812	18.35870308	0.517848562	0.760274934	4.188108416	35836134.14	1.202557081	-1630102.715	0.128398742	38931523.31	0.99669433	35.84321472	0.483987167	0
1.801405679	10.73823159	13.66416652	3.454947712	17.93902048	1.79969494	1.472922483	13.38784412	1.796364321	11536735.25	19.07422995	-497535.4441	-16.37851765	18.03283797	0.867990888	40594331.09	21.82874193	20.17059424	-15316.87014	33.12120672	1.532971342	2.728231897	10.89372302	2.023229601	2.487043948	9.403489507	3.710113361	12.84428241	1.801405679	-15316.87014	33.12120672	1.532971342	2.728231897	3.346945485	3.454947712	17.93902048	0.584033056	0.76854294	2.305398403	36366087.55	1.091661765	-3513208.274	0.867990888	40594331.09	1.003702857	-0.559450731	0.270841366	0
-4.939049637	9.881594489	12.8380778	3.103691158	17.41427877	1.467414044	1.953194498	13.12168808	0.687067852	11096925.13	18.62954391	-852183.2734	25.87437006	17.89829016	1.639026684	43583660.94	20.79958494	12.57154254	-13218.65182	33.18346575	1.384354985	2.737057009	31.64464132	1.140981419	2.208442136	2.272512221	3.125792776	12.27696549	-4.939049637	-13218.65182	33.18346575	1.384354985	2.737057009	1.581767689	3.103691158	17.41427877	0.578169967	0.570473121	2.252767085	33221340.51	1.34926297	1661994.294	1.639026684	43583660.94	1.02313654	-10.31368019	0.282177083	0
2.925278518	9.715817053	13.43423912	4.207787525	16.04378296	1.866797752	1.904322058	17.33125416	0.110093097	13399469.85	17.94553847	-797300.1185	2.118610458	10.67976586	2.913186969	37547816.69	21.20874888	16.52532002	38575.99046	18.86778179	1.397981782	7.202991774	14.22007352	0.572220344	2.173170894	0.580303104	0.606931885	11.45067506	2.925278518	38575.99046	18.86778179	1.397981782	7.202991774	0.888765401	4.207787525	16.04378296	0.714093757	0.761873261	2.52830864	28384165.72	1.269460176	-3468048.613	2.913186969	37547816.69	1.006105905	-12.84345235	0.500742323	0
5.847325601	11.81059125	13.5849383	3.893108494	27.71779262	1.757437502	2.219914614	20.52075216	1.059145654	15304714.32	18.90021175	-296202.8531	9.294900825	11.98448871	2.6348601	47522373.2	26.22100373	9.395757256	-15319.21875	11.38140744	1.506421992	-1.690760083	10.2899196	0.548373473	2.775668279	0.128319037	1.42827532	13.19108867	5.847325601	-15319.21875	11.38140744	1.506421992	-1.690760083	1.27292954	3.893108494	27.71779262	0.360224892	0.27440899	2.75630596	35135459.23	1.555579465	-1282127.076	2.6348601	47522373.2	1.024887866	11.25531587	0.251247705	0
2.015312737	8.017901286	13.1854829	13.36939571	18.75590211	2.548003802	1.454518417	20.45878744	1.784858594	9827384.209	20.58570914	-1298965.808	33.59361509	17.98859354	1.269953904	45248699.3	26.63991379	26.95348448	38862.1922	19.19383515	1.491296668	0.565367534	11.45454153	1.130894267	1.710208105	0.373668312	0.376859069	12.38587953	2.015312737	38862.1922	19.19383515	1.491296668	0.565367534	1.128201585	13.36939571	18.75590211	0.48607423	0.757460792	2.100843313	47055021.48	1.090760444	2216868.631	1.269953904	45248699.3	0.988862862	-31.34986867	0.352199501	0
3.146564426	14.31951568	13.98150805	2.713606936	19.19244802	1.669714862	1.512217453	12.51191858	2.783404487	32516746.12	18.9270103	408076.1252	8.42167049	11.05844925	2.00722673	82929516.85	35.63718625	17.12097732	-13391.53782	33.82141269	1.428185082	0.663138594	11.62600289	1.998422233	3.551711111	2.832710677	2.298155506	14.48925395	3.146564426	-13391.53782	33.82141269	1.428185082	0.663138594	1.791132939	2.713606936	19.19244802	0.527202595	0.828634926	4.816040117	35324974.22	0.862239445	-2824510.611	2.00722673	82929516.85	0.536611324	36.6467789	0.287718969	0
1.297370465	8.194162275	17.47550282	2.89307487	18.32968558	5.368467234	1.783227639	26.10308845	2.781012979	59107343.11	28.42481467	-1236759.305	9.659896067	15.27829943	0.352541038	42725928.87	22.86495848	19.29630541	-15429.21623	22.55163942	1.519402824	2.699362436	23.82314122	2.513533949	1.784447395	4.225010106	4.260492798	12.66584547	1.297370465	-15429.21623	22.55163942	1.519402824	2.699362436	1.564019989	2.89307487	18.32968558	0.581610953	0.33496474	7.998090995	102491895.4	1.57761553	6332255.113	0.352541038	42725928.87	0.390776097	-31.60296023	0.196304688	0
1.090792702	16.10907404	33.39924917	2.033077591	17.65357686	5.055101304	4.716209107	22.2349989	1.951576608	13156879.67	22.51970073	855587.9095	5.542620443	11.47263019	0.449704715	41986392.97	18.35775927	21.92011145	-5439.803449	23.7117458	2.279873415	-0.397723509	8.907948255	2.21149093	4.050125904	4.010429192	0.518541304	12.73234993	1.090792702	-5439.803449	23.7117458	2.279873415	-0.397723509	3.769910567	2.033077591	17.65357686	0.589359197	0.518606465	2.499278292	60731894.14	2.499488438	5307687.449	0.449704715	41986392.97	0.279514535	54.37735411	0.288759111	0
1.37154743	6.821316995	17.85673784	2.397427649	14.8112884	4.727101792	1.995498951	9.993771969	1.275572743	8875287.295	18.12901764	-1404335.641	1.326353492	10.8496274	0.102427937	38085174.32	17.46206437	5.887209638	38264.31293	19.08318313	4.01795208	8.571261344	19.14414803	0.543424714	1.340486147	5.842930262	3.390790014	11.78492347	1.37154743	38264.31293	19.08318313	4.01795208	8.571261344	3.03355877	2.397427649	14.8112884	0.768570251	0.376296786	1.986907517	29681700.48	1.802667316	-3944109.604	0.102427937	38085174.32	0.323739018	-41.48797116	0.218132272	0
1.263734981	8.156118804	23.70639061	1.569989429	22.0963134	3.180904608	1.592833285	8.268278273	2.215951477	12445867.69	25.51130137	-1103054.352	9.25960557	10.76730628	2.184980662	87850535.59	31.44232789	10.88870972	-12802.73163	32.99378258	2.769675548	5.444394278	13.53989198	1.495936462	1.820547638	3.132651113	1.396674409	12.35027887	1.263734981	-12802.73163	32.99378258	2.769675548	5.444394278	5.345683989	1.569989429	22.0963134	0.427546554	0.426300315	2.414192714	81888005.24	2.04859089	2776880.123	2.184980662	87850535.59	0.400728381	-25.49054786	0.119623237	0
1.394174125	9.903224836	23.70186343	1.666859116	20.45562131	1.676859468	1.596163938	13.16653091	2.220404462	8731109.992	21.91830678	-748747.9505	4.435548989	11.79537317	1.50418591	43238287.62	20.01173703	9.971110463	5003.367741	14.11660862	2.757285364	5.433741808	19.48156873	1.74083068	2.234450793	7.927951707	0.890358056	13.02270917	1.394174125	5003.367741	14.11660862	2.757285364	5.433741808	3.093960483	1.666859116	20.45562131	0.440576039	0.279483438	1.969654068	56478934.31	4.545998978	-1162439.028	1.50418591	43238287.62	0.689371512	-9.502063713	0.286958455	0
1.106700333	6.549859477	22.45701523	1.634560964	18.81204466	1.815982824	2.105529528	9.272596176	2.03661043	7745760.697	17.9968106	-1584022.915	-4.085326768	10.78886608	0.328908873	38018797.97	17.84201489	11.70439446	106506.7327	22.56993808	3.356666945	4.146217752	28.07967593	2.412382573	1.348625081	2.208369752	2.212647248	9.302478901	1.106700333	106506.7327	22.56993808	3.356666945	4.146217752	2.236086426	1.634560964	18.81204466	0.493042989	0.606935988	1.851739017	28746753.85	1.44352075	-3984581.153	0.328908873	38018797.97	0.994678586	-37.24581056	0.649507117	0
1.614124568	7.436889033	13.273951	1.752374799	17.52612183	1.207243844	1.811536337	9.737700632	2.352307641	8864300.961	18.11554183	-1477643.393	-16.15690526	10.95649889	3.529056939	38120335.29	18.32277358	14.31897822	38299.34035	19.06782369	1.949608426	1.329351957	16.22478403	2.442651624	1.418306643	12.14437676	0.423075014	9.969812854	1.614124568	38299.34035	19.06782369	1.949608426	1.329351957	2.815364363	1.752374799	17.52612183	0.588560306	0.654107036	1.985592802	29586401.72	6.574790641	-3979978.387	3.529056939	38120335.29	1.021267609	-37.38148485	0.373578806	0
12.7178	16.92801589	22.0570623	1.899591468	24.9596314	3.967609917	2.99650865	21.63026084	2.854771222	16774610.89	23.38690713	1071581.209	7.9271971	16.18971394	8.877332434	62615742.58	32.2915256	21.64256659	5898.972171	19.74296626	6.881997729	8.451546564	14.19132648	0.864181354	4.293511024	5.172116149	1.351575751	13.82550604	12.7178	5898.972171	19.74296626	6.881997729	8.451546564	4.834991521	1.899591468	24.9596314	0.403677928	0.326027115	2.932205947	66864636.15	3.884576643	4839691.443	8.877332434	62615742.58	0.312302345	62.38331434	0.114756795	0
1.461322645	13.39019059	24.85460173	2.425407446	25.30861982	5.655886925	2.058364895	24.79275574	-0.367948787	17783002.08	29.99811648	184901.93	14.99470247	20.92157535	5.5645959	145038945	48.40597447	17.8025896	4929.106763	28.41154777	1.587741525	2.718728194	12.03562661	0.214157886	3.278985767	0.236029878	0.109517214	12.77026011	1.461322645	4929.106763	28.41154777	1.587741525	2.718728194	0.92095898	2.425407446	25.30861982	0.395202075	0.374386826	3.052878381	113618028.8	6.213030021	11239789.21	5.5645959	145038945	0.475576975	26.29364909	0.080098756	0
1.521662482	11.38384544	21.16123486	1.78564797	24.79194019	5.049894794	2.981987557	16.12122497	3.085062318	32526761.31	25.10980466	-329144.052	4.978833141	14.5062345	0.917340296	45928271.55	18.01687488	17.43577889	100897.2926	22.59752765	1.411403151	2.725941163	17.98340417	2.242387821	2.729147749	1.091344187	6.20694624	12.11607841	1.521662482	100897.2926	22.59752765	1.411403151	2.725941163	1.478138317	1.78564797	24.79194019	0.387246874	0.82473612	4.817238619	79048686.07	2.106713266	-3550422.645	0.917340296	45928271.55	0.198797156	5.955271192	0.517334334	0
1.086839062	14.44994777	21.04504396	1.848095971	17.38666378	3.937790958	3.790046091	19.24707471	2.493930387	24324609.89	24.29223522	436653.6184	-4.51818119	11.42322436	14.33888639	45270430.12	18.23641598	17.47237714	-11620.3055	42.65243239	17.12740772	11.97261026	16.62649507	1.999712972	3.568597606	4.695443186	2.486986778	12.4892449	1.086839062	-11620.3055	42.65243239	17.12740772	11.97261026	4.669051926	1.848095971	17.38666378	0.590630847	0.422747313	3.835701305	73266968.51	4.872705334	587844.119	14.33888639	45270430.12	0.330765483	37.68360198	0.39402563	0
1.23560555	17.03537723	25.56958691	2.01009358	24.24347093	5.386395932	4.699211982	23.63083958	2.083688113	43186254.42	42.72131017	1078960.55	7.402930641	14.84166861	7.627387765	196078305.1	31.19742194	18.0219671	5502.506699	19.37418595	6.651943575	3.392982607	17.2718351	1.715187705	4.317208468	2.34549813	1.069944048	13.0960455	1.23560555	5502.506699	19.37418595	6.651943575	3.392982607	2.738457734	2.01009358	24.24347093	0.408199884	0.513349581	6.092841773	203594376.5	3.416604828	19976737.68	7.627387765	196078305.1	0.324162488	64.70364096	0.139725547	0
1.055250782	13.62949991	22.17140065	1.768239226	34.62296308	6.027264119	2.581944275	15.37780618	1.798043312	30919228.55	25.0142817	233650.5779	10.278962	39.24563567	8.55836297	182564564.7	44.17851703	20.51820633	84108.95523	37.50684484	4.211987194	5.393201147	11.93471166	1.812736316	3.33342429	5.466163025	2.831547985	11.46018668	1.055250782	84108.95523	37.50684484	4.211987194	5.393201147	4.069144083	1.768239226	34.62296308	0.334720809	0.415189747	4.624867946	78373163.27	3.156083476	5113072.702	8.55836297	182564564.7	0.264553424	29.43238637	0.328382011	0
1.213238779	14.60964396	26.72007398	2.029690381	34.36782268	5.066745651	4.362965089	20.67521721	1.743835368	21347993.83	19.16499925	471626.2133	3.92807062	12.3441652	6.48666844	181441693.2	43.45261175	16.30927137	-9374.332183	1.216413985	6.451315218	3.184004713	12.64259985	1.232604493	3.631990018	4.664702049	2.202433419	11.0204168	1.213238779	-9374.332183	1.216413985	6.451315218	3.184004713	3.236498049	2.029690381	34.36782268	0.327921999	0.264110625	3.479494795	37007993.22	3.448092801	6820183.368	6.48666844	181441693.2	0.35512235	39.34523363	0.106466595	0
1.211992309	20.36671883	28.84165576	1.656218484	18.27647657	1.631770952	4.333953146	19.58993559	3.151902926	9770394.619	18.03019346	1988933.039	-6.743434617	11.64610754	10.82378797	82577590.4	21.05478548	13.66035517	-15572.17882	29.15299168	7.556123036	7.306217674	18.6102115	1.205439576	5.399793481	2.846934132	1.992974902	12.81631167	1.211992309	-15572.17882	29.15299168	7.556123036	7.306217674	4.755414457	1.656218484	18.27647657	0.524674217	0.340221459	2.094023467	28982832.01	5.435134057	2314135.609	10.82378797	82577590.4	0.607317305	100.7712312	0.307174737	0
1.265787187	13.80702952	31.15821502	1.767822878	16.64400934	2.646520371	4.316660477	13.70413416	3.797035756	9289153.473	18.48609678	242610.7629	3.840516222	13.39507748	0.797028531	38554174.58	19.56704125	15.06050118	54531.83223	33.94661178	2.552374033	2.725894286	19.30464897	0.905224011	3.385927425	0.270529433	3.603099306	10.65158121	1.265787187	54531.83223	33.94661178	2.552374033	2.725894286	4.719062775	1.767822878	16.64400934	0.634444601	0.449649812	2.036434169	32206905.82	5.089710692	-975472.9306	0.797028531	38554174.58	0.46689342	29.89245945	0.256175931	0
1.230289654	16.91018739	21.3294117	1.781762412	28.60730904	3.312176086	5.261666608	20.79248975	2.795661872	13582224.95	23.07173544	1046625.244	4.434990938	19.66175694	11.945763	118112224.4	23.96741545	13.71174909	-6089.589769	23.95502959	5.9598397	4.358470547	24.61271266	1.872770436	4.28593692	3.321729846	3.879457619	13.20789566	1.230289654	-6089.589769	23.95502959	5.9598397	4.358470547	3.768615624	1.781762412	28.60730904	0.359804258	0.442507707	2.550178628	64635793.44	7.168558375	4870490.467	11.945763	118112224.4	0.430515031	62.03056278	0.334212038	0
1.235365281	13.03708516	31.25189308	1.705892754	12.09042943	1.268827185	3.397746174	13.90234016	3.005104446	8948546.993	18.39847107	93088.95361	0.743357745	11.72910273	0.876412155	40071403.36	17.15748952	8.054113023	104042.8058	11.76539496	5.297217749	2.508232189	15.3060109	1.817501916	3.197155485	1.602993243	1.39620489	9.316461843	1.235365281	104042.8058	11.76539496	5.297217749	2.508232189	4.079694841	1.705892754	12.09042943	1.006642172	0.645902873	1.995674379	31587231.07	3.03954159	3810300.398	0.876412155	40071403.36	0.979987342	23.18694101	0.49661618	0
1.185797268	19.91253524	29.88336621	1.649926648	44.50387912	9.586717599	6.67427981	19.17355437	3.246405816	23312427.7	24.80119043	1937052.736	6.743920347	16.10147552	13.98632569	63207609.19	20.42122787	14.18157064	10531.38463	16.20556708	7.784608258	3.831167244	12.11020088	1.037195535	5.239594242	5.940184126	1.308834532	14.35256159	1.185797268	10531.38463	16.20556708	7.784608258	3.831167244	4.097907898	1.649926648	44.50387912	0.28349789	0.363867843	3.714575209	76866216.63	21.57214082	21086822.21	13.98632569	63207609.19	0.44188868	93.74735107	0.254960278	0
1.35927168	19.2798975	22.6668212	1.718303585	18.06070943	1.516534324	2.893616274	20.81462685	2.131695228	10997962.95	23.47234241	1674880.139	8.448479993	11.88386809	3.946935174	55768465.31	21.52328129	16.67649215	-1928.487689	30.85691745	6.721173976	4.372690717	8.650597205	1.305247134	4.961228985	3.802053636	1.888705808	13.32651842	1.35927168	-1928.487689	30.85691745	6.721173976	4.372690717	4.519995715	1.718303585	18.06070943	0.542137589	0.434397407	2.240924452	67468820.46	8.981909178	12526087.14	3.946935174	55768465.31	0.405430307	88.14227949	0.39138951	0
1.220146198	15.88640001	26.69878734	1.873727759	46.93988535	8.138770808	2.786759187	21.68259752	3.123772777	14436469.91	33.9489057	783666.8337	4.887361708	16.9377938	5.534588976	95193399.81	24.15490191	14.61449417	-10113.89418	17.44137651	7.742598052	3.481970984	11.61285811	1.432203008	3.993901592	1.806722738	4.670457539	12.9272648	1.220146198	-10113.89418	17.44137651	7.742598052	3.481970984	3.187411567	1.873727759	46.93988535	0.297604739	0.290258544	2.652404648	141557364.9	6.47619065	9363947.688	5.534588976	95193399.81	0.728598848	52.17213871	0.418335025	0
1.175184665	15.53299548	31.86518924	1.721647318	43.44410873	5.994720089	4.383465141	24.72335525	3.0761222	24784940.42	48.25106475	705458.9023	1.462648377	29.15928004	5.015577852	91975369.79	23.12049829	7.841706284	-15847.9029	9.941135811	5.617779808	5.409579092	13.6619396	0.740483664	3.898588527	3.665861426	2.909517212	14.26690165	1.175184665	-15847.9029	9.941135811	5.617779808	5.409579092	3.708001724	1.721647318	43.44410873	0.294318784	0.478213343	3.890788265	242699897.7	7.607732928	18515374.42	5.015577852	91975369.79	0.387210895	48.63135381	0.489321443	0
1.238022661	13.2127917	30.53590118	1.568033776	18.58002713	3.854961694	1.842496304	10.18024537	1.082725153	10235717.63	17.98267594	80096.57004	9.747040589	11.10175936	3.873784042	53232606.54	18.79924796	20.55387109	37880.81391	18.92766218	1.898731134	1.241763562	20.78277753	1.259081102	3.213164895	4.372029655	5.054302929	15.52564756	1.238022661	37880.81391	18.92766218	1.898731134	1.241763562	2.896061832	1.568033776	18.58002713	0.500773294	0.271870024	2.149707869	28646795.85	6.527531661	-639669.974	3.873784042	53232606.54	0.403069836	24.38552633	0.218984913	0
0.969852679	10.63711608	23.70960646	2.234610003	29.18085239	2.062863831	2.46794237	18.96383034	0.48984588	45551824.62	27.57453955	-530401.3015	9.873841186	22.42550236	0.267350199	41425420.94	18.29416195	5.555186953	38429.33617	18.95200827	1.937189907	-0.148653174	21.32037827	1.494336795	2.378025947	0.14715026	5.590460973	14.32530364	0.969852679	38429.33617	18.95200827	1.937189907	-0.148653174	2.873911373	2.234610003	29.18085239	0.342909129	0.26979044	6.375925479	96478888.66	3.986661803	7834626.906	0.267350199	41425420.94	0.244308681	-1.14494024	0.220704763	0
1.179570895	20.75600617	25.50299283	1.716295264	22.38429895	3.806262462	3.96767379	12.9344083	3.661323017	8616685.867	18.2946592	2039991.821	8.17006279	12.1885217	4.551250317	39802738.19	17.7190263	12.72507464	-12690.37906	8.832841788	5.482603653	9.606994533	26.82487927	1.965273185	5.448548676	3.601096122	1.938863423	9.061516062	1.179570895	-12690.37906	8.832841788	5.482603653	9.606994533	5.072148555	1.716295264	22.38429895	0.401514556	0.355737707	1.95596113	30853090.51	8.125377762	2107151.342	4.551250317	39802738.19	0.697986687	105.8852641	0.156767925	0
1.171678187	14.28796102	18.28734344	1.668923917	19.01911499	2.522347755	4.544183082	10.86165255	1.659485607	9633058.56	19.87446415	382145.7112	-1.768335085	11.89201386	0.762294864	41584878.96	17.1684023	15.34995031	73918.78104	37.66449054	2.585442856	2.746810724	9.462435756	1.29352622	3.509045825	3.283137388	3.530588561	10.09629602	1.171678187	73918.78104	37.66449054	2.585442856	2.746810724	2.819984236	1.668923917	19.01911499	0.4904442	0.703913496	2.077588697	42025213.1	8.830270417	876683.4635	0.762294864	41584878.96	0.381821023	35.52045332	0.432989511	0
1.211913425	13.93213185	25.66010771	7.848799926	12.9818038	3.541418901	2.96155158	12.37883498	-0.586147719	33737436.49	20.02778272	292135.5738	-1.272809857	10.76288291	0.423135468	38516987.92	17.5343094	11.41440029	3989.554096	7.115556397	2.00152698	1.229610006	18.61737998	1.040749663	3.430217903	3.467250936	3.019082874	11.3033763	1.211913425	3989.554096	7.115556397	2.00152698	1.229610006	0.969598578	7.848799926	12.9818038	0.888848249	0.558424044	4.962118029	43109457	1.644433005	1642251.674	0.423135468	38516987.92	1.010176183	32.89420391	0.377803689	0
1.169434625	12.0123594	16.46033345	6.446825586	23.46419679	5.72201465	2.375384731	10.34619339	-0.127562979	11308148.76	27.30980048	-262059.6936	-1.516148939	21.64990201	3.047086051	41005118.98	17.01794476	14.79585773	38895.2263	18.9682927	1.510378598	2.661862648	11.82509047	0.8704624	2.855479415	4.280386637	8.35501386	12.50336119	1.169434625	38895.2263	18.9682927	1.510378598	2.661862648	3.341437664	6.446825586	23.46419679	0.401595677	0.582850239	2.278043852	94606697.16	2.827643455	-213130.9655	3.047086051	41005118.98	0.214543216	12.14150019	0.697961736	0
1.191196094	15.71918586	34.58477996	2.3517251	15.33583637	2.887901888	2.59998457	9.239452996	2.259175805	10876215.61	17.9470116	750572.6642	6.285969221	11.06407741	0.552053961	37604717.9	16.72871138	11.32760676	38337.62492	19.21472727	3.662125866	7.058983373	14.7309845	1.984498745	3.943089192	4.956131643	4.577515214	13.40959165	1.191196094	38337.62492	19.21472727	3.662125866	7.058983373	3.922179656	2.3517251	15.33583637	0.726535045	0.262852624	2.226355157	28394583.47	1.630423543	870463.1481	0.552053961	37604717.9	0.254025124	50.43486828	0.457989188	0
1.120385408	11.97846815	17.66403091	6.604841751	26.82114847	4.43439055	3.225927169	19.29389325	-0.21605292	10380291.78	21.50561477	-152789.9252	2.754168145	16.1071564	4.70103051	41919853.34	18.78888425	7.548296459	38743.2775	18.92050243	1.888499442	1.323320462	16.28389602	1.585309348	2.933764565	6.694673775	2.172377125	11.11731551	1.120385408	38743.2775	18.92050243	1.888499442	1.323320462	1.78653211	6.604841751	26.82114847	0.3622231	0.254821628	2.167008808	53560443.85	5.391236742	-414336.9745	4.70103051	41919853.34	0.224548141	12.7183313	0.431658207	0
1.111451552	17.04460105	22.87187083	1.906243027	25.97566006	5.340978705	3.590329545	8.987612747	-0.475080012	12806970.29	18.87913785	1082441.906	0.719807792	13.96011892	7.137253831	40809591.31	16.86774183	10.31666549	38899.3339	18.85176256	2.389538991	0.871785984	8.815525949	1.878941592	4.326803238	6.597307909	0.576738488	12.79957501	1.111451552	38899.3339	18.85176256	2.389538991	0.871785984	4.115111278	1.906243027	25.97566006	0.369872574	0.304188176	2.45740524	34986428.07	1.916490877	3869589.073	7.137253831	40809591.31	0.229582093	63.17275798	0.582430619	0
1.154521089	8.378404854	15.73441857	1.650109674	18.88513324	1.843064195	1.468549393	8.96748773	2.78594329	8196703.142	18.47162296	-1010610.094	-0.239927816	11.01624399	2.546343514	43080956.73	17.96633759	14.47620208	38873.90558	18.82827637	1.529887207	0.512137825	27.17222914	2.17845217	1.808383459	5.293496715	3.069889928	11.06267429	1.154521089	38873.90558	18.82827637	1.529887207	0.512137825	1.437825288	1.650109674	18.88513324	0.478382786	0.461995349	1.905702522	32104549.33	8.416215596	-3057348.382	2.546343514	43080956.73	0.996490011	-23.92656871	0.27746973	0
0.450416267	14.05100269	30.62508291	1.569104622	31.10616043	3.567613129	3.051214534	9.065313839	-1.134346755	11005862.39	18.75348777	321478.4664	7.279053176	10.72703421	3.313710012	41134475.57	16.26279593	3.921364818	-5443.348781	23.70659813	2.822983067	5.548155913	12.98811397	1.550714949	3.454523374	8.368965495	2.811272838	11.32789695	0.450416267	-5443.348781	23.70659813	2.822983067	5.548155913	4.131443207	1.569104622	31.10616043	0.327693198	0.669722923	2.241869763	34097851.21	5.883144901	1165095.314	3.313710012	41134475.57	1.010652053	33.20588132	0.366520598	0
1.204810303	22.13336622	28.6295016	1.561721976	17.46877376	1.8182052	4.602920693	9.979139972	2.826631826	14113269.92	20.84396546	2286593.623	4.613999479	12.05667754	3.131562052	38487098.49	17.34479072	11.9692619	38299.33274	31.51943961	2.952592492	0.640188008	10.06403232	2.493223962	5.68585547	4.803839697	0.960771836	9.862009984	1.204810303	38299.33274	31.51943961	2.952592492	0.640188008	3.081544906	1.561721976	17.46877376	0.619665904	0.44787824	2.613727863	48881368.03	3.45424793	13177614.44	3.131562052	38487098.49	1.017926083	110.3460742	0.592597143	0
0.989644114	11.19689991	24.85241012	1.638451137	19.08421941	1.985845103	2.508885999	9.851936424	1.581180727	7964941.14	19.3520614	-420740.954	-0.141268461	13.69375615	3.040737753	38059863.42	16.78477087	11.84082176	-13302.81224	13.88038087	1.42105398	0.644873088	14.74692159	2.089399621	2.549981826	4.799680923	1.624909701	10.75323373	0.989644114	-13302.81224	13.88038087	1.42105398	0.644873088	3.189488659	1.638451137	19.08421941	0.486461146	0.400618948	1.877967963	38330866.18	3.677632694	-783323.1518	3.040737753	38059863.42	1.020947953	3.37504675	0.586693076	0
1.244948364	12.05642995	16.06226732	1.596423711	19.80003691	1.907968286	1.577870841	10.06869797	2.784252012	8205194.8	19.1083963	-174756.2056	3.18312205	13.30856678	2.368775195	38517193.12	16.69437787	3.064212909	104976.3839	22.5382222	1.524278368	2.68924009	11.33034249	2.094241883	2.890567087	4.803881038	1.172421136	9.963361932	1.244948364	104976.3839	22.5382222	1.524278368	2.68924009	3.339130724	1.596423711	19.80003691	0.423477057	0.584134055	1.906718704	36607706.34	7.544746312	-1008587.333	2.368775195	38517193.12	1.017671656	14.42169673	0.500551387	0
1.096641398	16.30341148	16.8320356	1.59487833	19.47449037	2.781192512	2.824395961	7.978809998	1.019163526	8880021.717	18.10863463	891587.5493	-10.28362391	12.03910595	0.651639485	38388310.65	16.98125048	11.96487449	38245.61274	33.57837271	2.55073114	2.706204702	16.22096172	1.739805295	4.123531798	15.91449508	0.33379868	10.65618921	1.096641398	38245.61274	33.57837271	2.55073114	2.706204702	3.713454993	1.59487833	19.47449037	0.457830223	0.330662491	1.987474077	29537555.12	2.389665207	-1436857.929	0.651639485	38388310.65	1.009554135	56.3136557	0.708123687	0
1.190096046	13.81018289	28.0198453	1.556822404	22.88058659	3.133172125	3.312535986	8.50189488	2.373089872	11134049.31	21.57152848	274682.1709	1.325137428	11.01912722	5.603007062	46170729.19	18.91406001	12.84284141	38315.54062	33.01522992	2.458317055	0.910736095	13.78404831	1.641256053	3.401103542	4.989772844	5.671771365	14.39770307	1.190096046	38315.54062	33.01522992	2.458317055	0.910736095	2.851384231	1.556822404	22.88058659	0.410126376	0.839154402	2.257209671	54026574.82	3.106653448	4179178.831	5.603007062	46170729.19	0.480427867	31.13497793	0.696364865	0
1.239150759	20.38376135	27.83914709	1.595840692	22.04827654	3.764013792	2.674531398	7.978901993	2.412511337	12536744.67	18.58836893	1912696.422	13.50459892	13.1532514	4.828081102	73162107.34	18.71674985	17.63595044	-13884.71497	33.05527504	1.844400941	-0.316171533	19.03171244	0.148013854	5.351826256	6.86948578	4.118781473	10.70499604	1.239150759	-13884.71497	33.05527504	1.844400941	-0.316171533	2.758441044	1.595840692	22.04827654	0.405286686	0.770024122	2.425067806	32930157.77	8.197174108	11145583.25	4.828081102	73162107.34	0.500414541	95.80610863	0.700503344	0
1.146411874	31.42419933	26.60531671	6.637140949	24.34107271	4.073952534	5.349153643	10.11873703	3.448520008	23130532.69	20.6510385	4605185.057	2.545860913	12.97574826	8.657993155	53853375.63	18.29418805	14.68672906	-1768.910052	27.74988156	4.987489937	4.983791261	12.69820094	1.224454554	8.544068555	6.265088756	2.403628349	17.30819077	1.146411874	-1768.910052	27.74988156	4.987489937	4.983791261	4.532767061	6.637140949	24.34107271	0.38650835	0.598029686	3.692808146	47517020.03	12.17568286	9505323.414	8.657993155	53853375.63	0.511527037	203.0626494	0.522413902	0
1.324275185	12.50434397	26.8672457	1.65844715	19.79342922	1.459366603	1.770363395	8.590630516	2.184511502	14499621.16	26.5036436	-28309.65643	6.847266719	13.97200157	8.512603138	51307386.88	22.06866604	12.92119295	-14110.18504	22.54524949	4.619185553	8.237625707	8.508672721	0.28123206	2.999091912	5.257746898	5.272299153	13.36471757	1.324275185	-14110.18504	22.54524949	4.619185553	8.237625707	4.530722941	1.65844715	19.79342922	0.434631278	0.772577877	2.65996185	88905687.42	4.705462853	6577115.054	8.512603138	51307386.88	0.733389621	17.51016086	0.35179284	0
1.230897308	8.852504367	30.38649845	1.92436178	20.5060955	3.688633494	2.283798228	13.34643379	3.179839866	8298839.892	18.02372153	-868828.6362	23.89094006	21.87375682	12.0289057	59589299.9	20.70796027	13.49324861	-15001.89777	33.58967086	1.44503169	2.732877948	22.6190527	2.197207285	2.070707956	2.039889152	2.568163821	12.79601577	1.230897308	-15001.89777	33.58967086	1.44503169	2.732877948	1.577601683	1.92436178	20.5060955	0.416281866	0.570048943	1.917925051	28937063.53	19.36507459	7102491.978	12.0289057	59589299.9	0.489957447	-17.95737543	0.147505721	0
1.21964845	9.515195618	23.68748356	1.723608174	24.03767951	3.588190231	2.275859151	11.65902552	0.430288421	7807741.163	18.4423176	-869640.7637	-5.377195586	12.83679712	1.144416427	38684608.32	17.92612039	15.57076857	159974.5495	28.37871058	3.655217952	7.05734146	15.00951657	0.693026865	2.195289211	5.615856702	0.758462443	10.87283494	1.21964845	159974.5495	28.37871058	3.655217952	7.05734146	4.894910208	1.723608174	24.03767951	0.383977764	0.424151223	1.859156113	31897306.63	1.547404422	-3342585.121	1.144416427	38684608.32	0.405167115	-11.53232807	0.254124418	0
1.237415282	14.16801458	22.27143412	1.606187289	24.54372151	2.035181002	2.071674005	14.24443066	0.714863932	9694116.734	23.58183218	354269.6984	10.20801453	16.77113456	2.036594038	39891675.27	19.57496956	11.63728448	38932.06582	19.12405849	3.13427922	2.134276281	13.22858098	1.490934887	3.500116457	0.516758717	5.355549124	13.74631777	1.237415282	38932.06582	19.12405849	3.13427922	2.134276281	3.266245924	1.606187289	24.54372151	0.38774927	0.564192778	2.084895424	68243114.29	8.373791981	8359642.012	2.036594038	39891675.27	0.538910122	33.79851396	0.149829206	0
1.231017251	19.86057208	21.99023863	1.626773671	24.35899535	1.817065887	2.315376675	10.75146042	1.65688026	10654040.46	18.48889984	1791129.835	4.270697728	15.95752987	4.723956383	58914914.54	26.05557752	14.47832422	-14985.3741	34.62192122	6.644875592	10.70931615	13.81887995	1.286486107	5.048423968	2.301038743	3.458006129	11.3940435	1.231017251	-14985.3741	34.62192122	6.644875592	10.70931615	4.663316159	1.626773671	24.35899535	0.387214168	0.706861388	2.19976784	32226728.57	5.918535663	5125637.933	4.723956383	58914914.54	0.467136693	90.31331875	0.13647355	0
-3.296170247	12.11844412	25.85408512	2.452511899	15.44494137	2.969295808	1.545096033	13.33143827	2.881861538	13676978.92	20.36043283	-111620.1948	23.22642871	16.76914456	8.245411361	80914791.61	31.76086966	20.67487303	-14985.74974	33.33251789	1.376554922	2.683119309	10.5838189	-0.417879962	2.943535719	1.473672499	0.41921167	12.68019229	-3.296170247	-14985.74974	33.33251789	1.376554922	2.683119309	1.581773937	2.452511899	15.44494137	0.73391471	0.421723857	2.561517672	45461904.22	2.518786922	-894736.5847	8.245411361	80914791.61	0.61355264	15.86091279	0.451587696	0
0.856646729	14.57468041	13.34987056	2.128789685	14.77434222	1.315041878	1.587886673	9.729385887	2.794543122	8183180.654	18.39203199	464483.0255	45.73986242	11.02216374	0.175614755	38903119.93	20.29588018	20.53562015	-14814.75177	33.51076231	1.450644901	2.6886817	5.366087536	1.15360767	3.612322394	3.361915779	2.052030644	17.17490662	0.856646729	-14814.75177	33.51076231	1.450644901	2.6886817	0.894437497	2.128789685	14.77434222	0.779923633	0.751063416	1.904084309	31541694.96	2.737695265	6248538.688	0.175614755	38903119.93	0.979991423	39.02361246	0.488742614	0
1.634789893	13.51173979	22.35049381	2.84432251	13.63432992	3.904550974	2.382261776	14.2653959	2.848804503	11355794.37	20.0017363	188075.1681	28.29365535	17.99013562	2.318332111	40723614.4	17.86330725	3.721773496	106419.2114	22.5649179	2.620715709	2.674780798	16.39255483	0.588206004	3.298340711	10.79449701	0.730826706	12.27816972	1.634789893	106419.2114	22.5649179	2.620715709	2.674780798	4.667924367	2.84432251	13.63432992	0.864486637	0.564091654	2.28374552	42925260.94	1.852140881	3664809.215	2.318332111	40723614.4	1.015745467	26.69897611	0.455557843	0
4.770858938	12.806804	19.17131258	2.576453972	23.90974639	5.596847456	1.484963903	11.65840635	1.795264325	10589869.57	18.29287081	-18460.27123	22.68820819	10.90285656	6.112898122	110755161	35.31828084	27.29175068	-14932.76368	5.282165535	1.724507589	-1.213279811	14.29979968	1.302995573	3.051186128	6.083993596	1.478905358	14.57400464	4.770858938	-14932.76368	5.282165535	1.724507589	-1.213279811	1.267611141	2.576453972	23.90974639	0.39049817	0.311337509	2.192088621	30840443.3	7.733034691	2342121.009	6.112898122	110755161	0.849128814	19.71427137	0.362063869	0
1.201875308	14.1391616	13.31369563	2.28991237	14.1574596	1.816304423	1.519586779	9.37015675	1.258505344	11041920.15	19.89215688	353469.3635	20.11251682	18.15619696	3.693509548	62467947.3	36.94748932	20.25521877	-13057.21652	33.19995841	1.541222475	0.537635058	6.614392448	1.498306307	3.468457492	5.373820003	4.204649353	11.15891963	1.201875308	-13057.21652	33.19995841	1.541222475	0.537635058	1.401893098	2.28991237	14.1574596	0.817992762	0.504582611	2.246184734	42150333.15	1.256612105	-2442574.159	3.693509548	62467947.3	1.01722012	33.86822411	0.412802618	0
0.666739582	10.98457379	15.59405521	2.506424638	17.43247872	1.851390964	1.538639609	12.36152968	3.457126861	40622408.02	20.27215218	-548296.0229	13.68646184	10.74699609	0.334917698	43471025.69	21.55642898	8.204852043	38381.52182	18.7538797	1.495080118	-0.77097697	10.57016511	2.184409718	2.469177481	10.18989588	6.100312684	12.39075796	0.666739582	38381.52182	18.7538797	1.495080118	-0.77097697	2.450253896	2.506424638	17.43247872	0.5871845	0.503542059	5.786030697	44837597.9	0.6795788	60915.59815	0.334917698	43471025.69	0.309483233	1.631069749	0.14410776	0
-1.327567436	8.732874059	16.43470475	4.504032262	19.80211384	2.072058804	1.551005474	13.38078754	1.787904315	10344971.76	18.25095033	-939953.0358	8.004696265	10.68415398	3.841987116	39825307.1	19.28735907	20.1049901	38683.24262	19.19537762	1.512894846	7.056645766	20.03733432	0.549699373	2.005518826	1.518384414	1.585036761	15.71982174	-1.327567436	38683.24262	19.19537762	1.512894846	7.056645766	0.903952995	4.504032262	19.80211384	0.435193559	0.762487403	2.162782122	30543988.54	2.569781994	-4318838.776	3.841987116	39825307.1	-0.03244837	-20.11570422	0.122658168	0
1.492874744	8.757749576	24.14865822	3.671545755	18.13351967	1.523666618	1.9675579	12.67603655	2.869740361	8228779.669	18.35126557	-981379.4682	17.03800603	10.81106189	0.93369089	50851808.78	33.28458293	12.1411872	38894.75397	18.7606404	1.430203683	2.692038901	8.781248772	1.496654281	2.040712483	6.714311778	3.504391724	11.29941546	1.492874744	38894.75397	18.7606404	1.430203683	2.692038901	1.075182893	3.671545755	18.13351967	0.540467446	0.504139149	1.909541065	31253401.5	2.630339046	-2784548.166	0.93369089	50851808.78	1.014991207	-16.88337648	0.216563799	0
6.432805082	7.538672037	15.40431392	5.920709494	13.52501143	1.28737952	1.557715311	13.39428693	1.781818045	12451491.01	18.15293327	-1245355.136	3.073382934	11.68411341	0.943883804	38261002.38	30.77961212	26.44803564	38937.76966	18.87862523	1.494814597	2.669813997	14.33703582	1.724146134	1.54822738	3.303347774	1.164574873	15.79660179	6.432805082	38937.76966	18.87862523	1.494814597	2.669813997	3.353052463	5.920709494	13.52501143	0.877987993	0.746186017	2.414865647	29850827.85	0.915121681	-4228783.729	0.943883804	38261002.38	1.01082782	-26.22867372	0.491943764	0
4.069374522	9.326456007	13.62313277	4.160357003	18.74697059	1.900870873	2.935582836	14.19916044	-0.299356523	9165928.376	18.21210593	-756760.4308	-11.96209182	11.05858399	2.438737133	54440364.8	21.05276231	13.14418984	38684.21417	19.13047458	1.382565675	7.230033398	20.90646898	1.726901186	2.170564837	4.112320717	1.479832408	13.76003758	4.069374522	38684.21417	19.13047458	1.382565675	7.230033398	0.967287816	4.160357003	18.74697059	0.501137307	0.750753089	2.021688034	30269287.26	2.225046669	-3623736.179	2.438737133	54440364.8	1.004508983	-10.92111616	0.292549913	0
1.764430483	10.74367155	13.60814934	3.444812048	17.83562425	1.821233199	1.62742955	13.3684498	1.783794824	11997713.43	18.98230711	-472085.7702	-15.98889819	18.10718768	0.888736654	39862891.04	21.66656966	19.88826161	-14976.27715	33.65653349	1.382684921	2.727652059	11.18937972	2.006328704	2.490678386	0.708238582	1.276876979	11.418325	1.764430483	-14976.27715	33.65653349	1.382684921	2.727652059	3.32871809	3.444812048	17.83562425	0.577208048	0.747838915	2.360562867	35716024.2	1.190831054	-4227046.844	0.888736654	39862891.04	0.995865904	1.505775332	0.271307748	0
-4.627493777	9.645261878	13.3364343	3.139906957	17.91557179	1.489541428	1.951747847	13.13858584	0.721710743	10894340.85	18.85236196	-770151.2104	26.04682764	18.00035913	1.825165416	41801302.97	20.66471222	12.64479082	-13575.02185	33.25342395	1.56115713	2.685343304	31.79356711	1.140936437	2.082948011	5.351641804	0.753244238	13.62113673	-4.627493777	-13575.02185	33.25342395	1.56115713	2.685343304	1.60691476	3.139906957	17.91557179	0.579288136	0.565904134	2.228524173	34797073.36	1.251159535	1583517.481	1.825165416	41801302.97	0.990078959	-12.83281914	0.287411246	0
2.884530682	9.449342378	13.68659017	4.18785289	15.38394726	1.918589252	1.873939727	17.27367608	0.170110354	12809405.17	18.1123473	-770161.3588	2.498152895	10.69188152	2.943036097	38137087.16	21.11386279	16.49492579	38099.16958	18.86531093	1.559016298	6.939632175	14.17475241	0.553384617	2.177704204	0.65809653	2.512548057	14.24821443	2.884530682	38099.16958	18.86531093	1.559016298	6.939632175	0.961627865	4.18785289	15.38394726	0.714695093	0.765145561	2.457696617	29563810.5	1.51247447	-3948599.181	2.943036097	38137087.16	0.989337573	-14.64127401	0.500441921	0
6.178750111	11.89219798	13.03106335	3.990394983	27.52942442	1.843738295	2.150266851	20.84811286	1.059174043	15475406.95	19.07231254	-269619.8265	9.366484311	12.08878099	2.625591732	48579113.84	26.05421272	9.33912169	-15007.59576	11.65440161	1.365659933	-1.513674805	10.25627608	0.53276295	2.742082306	3.809925827	0.816945891	13.60159919	6.178750111	-15007.59576	11.65440161	1.365659933	-1.513674805	1.163565349	3.990394983	27.52942442	0.362870401	0.272382795	2.776732453	36352527.91	1.5416232	-1189745.345	2.625591732	48579113.84	1.025634187	10.54295917	0.250249512	0
3.155327426	14.32364521	13.74814822	2.720301687	19.08657215	1.733935763	1.625115366	12.43351271	2.885234055	32474862.62	19.06439258	399707.2867	8.411979408	11.05886626	2.018122414	82480150.94	35.61775378	17.09836072	-12198.09149	33.67032038	1.491893715	0.519766439	11.53824718	2.009038058	3.539597801	3.241071246	2.940434234	9.560472155	3.155327426	-12198.09149	33.67032038	1.491893715	0.519766439	1.797165613	2.720301687	19.08657215	0.526528584	0.841739778	4.811027991	36296519.27	0.751918214	-2850265.235	2.018122414	82480150.94	0.53628723	35.8740931	0.290349745	0
1.081778274	16.09331086	34.12736536	2.026638459	17.89982603	5.028719793	4.679334373	21.67415644	1.942989074	13120619.6	22.46401173	844494.9519	5.513740516	11.57651259	0.280787582	41401719.08	18.55246293	21.5998021	-4736.288751	23.71153134	2.292021449	-0.198587942	8.902899658	2.214338808	4.059226928	0.920296856	2.322141457	11.11474677	1.081778274	-4736.288751	23.71153134	2.292021449	-0.198587942	3.781729695	2.026638459	17.89982603	0.585935657	0.516354414	2.494939111	60338070.64	2.493617683	5306362.347	0.280787582	41401719.08	0.301272274	54.16533439	0.28972296	0
1.372779099	6.779887159	17.76203964	2.400668718	15.51765826	4.680903586	1.963516642	10.1877918	1.268623793	7823488.054	18.17890238	-1579879.588	1.490986023	10.92067577	0.080578321	40047279.93	17.43050471	5.061437396	37963.1394	19.22453559	4.029796321	8.29467625	19.09151507	0.563574523	1.501699219	10.2262159	1.958312851	11.99894786	1.372779099	37963.1394	19.22453559	4.029796321	8.29467625	3.033649161	2.400668718	15.51765826	0.784148115	0.378023701	1.861040516	30034477.21	1.822356636	-3920889.478	0.080578321	40047279.93	0.320177384	-41.28443307	0.22764535	0
1.238086667	7.89287895	12.92012544	2.595617686	15.17541917	2.040966496	1.734406165	10.31823243	2.447156786	9775729.541	18.22041071	-1168575.774	-6.619195025	10.71109226	1.242050456	42364959.03	17.40523706	15.09299603	38125.4751	18.84211386	1.468973958	7.172583645	22.37980216	2.183145587	1.725160835	5.19958465	0.669236661	12.31803921	1.238086667	38125.4751	18.84211386	1.468973958	7.172583645	0.981009207	2.595617686	15.17541917	0.73618404	0.819096334	2.094661888	30328017.34	0.945057043	-3795301.863	1.242050456	42364959.03	0.550557154	-31.01835177	0.224309979	0
1.396307345	9.598087441	23.69456027	1.724617437	20.42175902	1.476675689	1.588938898	13.30874528	2.195921659	8880878.134	22.01131189	-789294.6329	4.335296935	11.54068458	1.581455927	43098330.76	20.08757674	9.923971858	4399.398227	14.77754074	2.741926225	5.527527364	19.41076216	1.733798769	2.302597281	2.584101665	1.306996995	13.59950148	1.396307345	4399.398227	14.77754074	2.741926225	5.527527364	3.094545158	1.724617437	20.42175902	0.442213868	0.277525834	1.987576563	57136651.25	4.538702968	-1042128.762	1.581455927	43098330.76	0.682348657	-10.42955248	0.286551354	0
1.099632517	6.835653204	22.33573738	1.708081158	18.776784	1.784561755	2.114797537	9.348988782	2.063675687	7962617.041	18.44583916	-1495572.207	-4.915357344	10.72243513	0.471849939	39059259.35	18.10526228	11.61211531	107840.3564	22.58992615	3.366855629	4.156961162	27.50426424	2.394929824	1.392544172	3.710046409	3.875377084	12.78286181	1.099632517	107840.3564	22.58992615	3.366855629	4.156961162	2.189051901	1.708081158	18.776784	0.493279944	0.607270473	1.877689842	31922210.5	1.253060494	-3794596.793	0.471849939	39059259.35	1.01294727	-36.76043961	0.664921418	0
1.609194565	7.562951046	13.02449263	1.717221967	17.47098903	1.412266723	1.735568515	10.05588233	2.416343005	8287298.101	18.18014963	-1466188.177	-14.73765671	10.78101059	3.528988934	37460847.89	17.81088172	14.3733307	38075.88058	19.19409906	1.889280791	1.283722086	16.22501591	2.463250612	1.453704722	0.886388905	3.384756739	9.993486005	1.609194565	38075.88058	19.19409906	1.889280791	1.283722086	2.816788641	1.717221967	17.47098903	0.585043839	0.663636893	1.916543864	30043297.53	6.494999275	-3715516.391	3.528988934	37460847.89	1.006827445	-33.10838484	0.373117431	0
12.35274664	16.9045727	22.08875142	1.887794691	24.99780763	3.967812925	3.021055643	21.90840466	2.892373051	17152534.32	23.35852991	1083998.47	7.899189672	16.15370347	8.486198349	62254801.85	32.15496801	21.50125307	5369.019181	19.50962318	7.053980076	8.386020413	14.20112338	0.901804285	4.302758027	5.926983748	0.53429443	13.15617502	12.35274664	5369.019181	19.50962318	7.053980076	8.386020413	4.881660909	1.887794691	24.99780763	0.40176453	0.332744122	2.977431392	66663957.07	3.893328289	4839631.011	8.486198349	62254801.85	0.321071386	63.13323725	0.105859165	0
1.511932822	11.64091742	21.12672542	1.791404013	24.74847394	5.016752057	3.008886868	16.12975656	3.095791869	32160245.44	25.06310096	-359931.1332	4.998135238	14.51456373	0.937704398	46068649.36	18.26856523	17.25396336	105617.996	22.64928221	1.424271918	2.685831237	17.99929977	2.223880732	2.681051252	0.451195477	2.610509925	13.58090678	1.511932822	105617.996	22.64928221	1.424271918	2.685831237	1.558705879	1.791404013	24.74847394	0.384842767	0.840290363	4.773378296	78718405.16	1.990237739	-3045716.881	0.937704398	46068649.36	0.197796869	6.424406367	0.513941546	0
1.235478798	17.06708094	25.59198949	2.014476268	24.24785359	5.411938298	4.71041303	23.70307067	2.051760346	44266263.11	42.66240814	1109704.494	7.439478302	14.82897195	7.487648228	195312844	31.20735443	17.90055537	4111.115125	19.7267889	6.518034826	3.39255912	17.2429065	1.744141169	4.346699158	2.70743069	3.867657262	13.48726308	1.235478798	4111.115125	19.7267889	6.518034826	3.39255912	2.73747576	2.014476268	24.24785359	0.410184095	0.514920392	6.22208455	203177831	3.437981785	20012886.76	7.487648228	195312844	0.326488958	64.13893925	0.133147509	0
1.05297074	13.59032506	22.1603	1.798497599	33.85957781	6.021669235	2.62913166	15.37784399	1.792715337	30664143.25	25.08841848	207439.5159	10.16119187	40.4518063	8.487533259	188372183	43.92960337	20.86395018	82847.27746	38.27394994	4.208647758	5.429041757	11.76340918	1.826535068	3.344882529	4.770391556	3.179494475	14.44773506	1.05297074	82847.27746	38.27394994	4.208647758	5.429041757	4.078922328	1.798497599	33.85957781	0.331139029	0.415190613	4.594342328	78897446.5	3.117974854	5158001.493	8.487533259	188372183	0.267847131	29.37803249	0.330783148	0
1.210511692	14.5857095	26.63063559	2.034337694	34.70922915	5.092264217	4.369951888	20.63439053	1.741603529	21421892.02	19.05656236	474780.4	3.889549155	12.42883935	6.564379397	181017605	43.80477249	16.31313238	-9417.847854	0.979788983	6.416928034	3.177882783	12.52655987	1.222028511	3.614676223	5.971330081	3.466585918	13.99263877	1.210511692	-9417.847854	0.979788983	6.416928034	3.177882783	3.231841095	2.034337694	34.70922915	0.329327813	0.274888503	3.488338064	36241145.22	3.446416235	6825895.822	6.564379397	181017605	0.346666915	39.03480651	0.099427951	0
1.277313136	15.68504349	27.90550103	1.828039152	23.62447043	5.212260149	2.439334092	17.15286977	2.691727143	13646092.42	20.30115588	744545.9447	-0.484284279	10.76607859	1.276150269	42006471.14	18.89169668	15.56110729	38632.90695	21.13922162	4.570969471	8.461712102	16.73960403	1.888332256	3.935453868	5.047783519	1.141475403	13.30178276	1.277313136	38632.90695	21.13922162	4.570969471	8.461712102	6.108697594	1.828039152	23.62447043	0.394724816	0.538875951	2.557821537	45042707.28	1.185075974	-3006256.894	1.276150269	42006471.14	0.25601261	50.2119453	0.385250419	0
1.214639185	20.54290736	28.93855192	1.70269577	18.6037582	1.615114573	4.354526351	19.70752999	3.171282763	8664313.698	18.31051081	1984250.335	-5.929327249	11.72513933	11.03394243	82690531.42	21.05663346	13.51156116	-13260.41318	28.82968601	7.466475557	7.15922624	18.46470617	1.20938917	5.346207947	1.975868938	3.519101101	12.32590697	1.214639185	-13260.41318	28.82968601	7.466475557	7.15922624	4.687421857	1.70269577	18.6037582	0.527534717	0.341827441	1.961660671	30965190.49	5.409412065	2431257.961	11.03394243	82690531.42	0.606442779	98.02648518	0.307494574	0
1.267430874	13.75895425	31.70114453	1.700557454	17.00073471	2.64931825	4.325550998	13.81260853	3.856315898	9438505.376	18.4788153	232172.8256	3.738666487	13.53380329	0.652708083	38884801.6	19.62693392	15.0609433	54613.99339	33.60591414	2.602316734	2.743211172	19.55717168	0.893989256	3.348404054	1.508353138	0.947452571	9.393195346	1.267430874	54613.99339	33.60591414	2.602316734	2.743211172	4.736241877	1.700557454	17.00073471	0.624453085	0.449219846	2.054306853	32155412.38	5.07737735	-704755.5579	0.652708083	38884801.6	0.4669166	29.82952618	0.261586273	0
1.228183231	16.82070634	21.4520883	1.798277687	28.35269133	3.311386101	5.278239106	20.56094801	2.832438432	13847120.97	23.1253768	1019784.138	4.407008439	19.8982104	11.37784671	115437476.2	23.96742712	13.63641905	-7764.257306	23.95545429	5.979418227	4.36204727	24.64479937	1.859442543	4.293550232	0.914541675	1.607350613	13.24728397	1.228183231	-7764.257306	23.95545429	5.979418227	4.36204727	3.812562816	1.798277687	28.35269133	0.363976027	0.445159898	2.581878278	65015136.38	7.390683658	4877390.757	11.37784671	115437476.2	0.430964522	61.63664427	0.333445026	0
1.231802578	13.06662464	30.88308026	1.711853739	12.37829466	1.338896864	3.39602394	13.91871114	2.991850347	8575472.088	18.53275452	52332.88125	1.062606085	11.66592339	0.792689479	40118209.52	17.0299441	8.255808045	107397.2502	11.8298643	5.336108633	2.516491669	15.30599424	1.808163826	3.181850067	8.9662839	2.977678973	12.83814379	1.231802578	107397.2502	11.8298643	5.336108633	2.516491669	4.100958852	1.711853739	12.37829466	1.023456429	0.641985289	1.951029148	32536861.72	2.974130984	3893788.024	0.792689479	40118209.52	1.016053123	24.0389585	0.499649603	0
1.185283733	22.23021958	28.64310748	1.665261674	28.4547437	3.821492255	6.394181748	21.29373356	-0.411444389	45757791.6	56.14369535	2541234.525	1.937479144	11.18198513	2.354682949	58551812.07	23.83663975	11.72690473	18467.14679	25.82445548	13.31862543	11.70606059	11.31569896	1.868855	5.839859575	4.43748906	2.511706145	12.95593036	1.185283733	18467.14679	25.82445548	13.31862543	11.70606059	4.386580932	1.665261674	28.4547437	0.371738673	0.468859071	6.400573192	298515292.2	4.945427905	15154380.52	2.354682949	58551812.07	0.588014609	118.893857	0.231285901	0
1.190633013	19.98024123	29.70884168	1.672149358	44.32678664	9.307990389	7.00892547	19.27520692	3.3057309	23262790.95	24.74967097	1843210.716	6.751347472	16.08886251	14.08825318	62719834.23	20.47982019	14.19955726	10826.94543	16.21584909	7.85397347	3.850123044	12.07440216	1.027587678	5.296015404	4.024746759	2.919738693	10.1015103	1.190633013	10826.94543	16.21584909	7.85397347	3.850123044	4.082414766	1.672149358	44.32678664	0.291542546	0.363242056	3.708635264	76501879.46	22.77730195	21923557.59	14.08825318	62719834.23	0.433558597	97.06213207	0.25402193	0
1.308758024	19.896823	27.20557413	1.727779964	19.11909758	2.370828925	4.934964712	21.82531226	2.3459194	11515765.26	21.55219973	1796736.764	5.300868733	14.33753619	2.485912545	41161349.6	19.0424875	15.23340519	-12356.1182	13.43467668	8.518082247	8.279329071	13.10696339	1.611081305	5.165693683	6.144785104	0.675496877	10.46227849	1.308758024	-12356.1182	13.43467668	8.518082247	8.279329071	5.026867727	1.727779964	19.11909758	0.473614433	0.289499102	2.302888961	53889885.1	4.887476353	17623414.89	2.485912545	41161349.6	0.999763125	94.14214738	0.230048863	0
1.176907273	15.54617532	31.79438163	1.686666729	44.84712738	6.015614192	4.382910981	24.91846434	3.188733939	24834017.99	48.15198822	709195.1568	1.464329567	28.41655235	5.042469746	92103208.9	23.13605978	7.507813453	-13394.29093	9.140733671	5.648054136	5.36144202	13.59141992	0.709866557	3.89804845	10.1536875	3.650191632	14.39680168	1.176907273	-13394.29093	9.140733671	5.648054136	5.36144202	3.694333427	1.686666729	44.84712738	0.292093099	0.478470139	3.896661294	241999244.7	7.56804335	18964257.91	5.042469746	92103208.9	0.390899132	48.51400495	0.489702476	0
1.17530144	22.40937562	28.49524062	1.696697622	28.41343334	3.826650147	6.391482974	21.15909649	-0.548937002	45967771.73	55.2413175	2537587.126	1.941261931	11.26096723	2.385414245	58644950.53	23.83685594	11.70507518	18388.01265	25.93067508	13.32164625	11.60133728	11.32286758	1.88371376	5.860619132	6.526281153	6.420326487	12.38233908	1.17530144	18388.01265	25.93067508	13.32164625	11.60133728	4.303728011	1.696697622	28.41343334	0.370985149	0.469116736	6.425701151	292133823.4	4.926245363	15365422.67	2.385414245	58644950.53	0.587394103	116.8352253	0.236543167	0
1.1826934	20.1347472	29.91342089	1.676334718	45.71822582	9.637507771	6.899554375	19.52869337	3.365268488	23310394.52	24.78720303	1828687.473	6.748667061	16.16018696	13.75853071	63130920.96	20.50286447	14.18189556	11454.36458	16.24513567	7.711503862	3.844890021	12.12378982	1.037087143	5.216427692	1.016503076	2.291599029	13.71164209	1.1826934	11454.36458	16.24513567	7.711503862	3.844890021	4.122789013	1.676334718	45.71822582	0.291473871	0.358395832	3.714331901	76767300.05	22.67917045	21174688.66	13.75853071	63130920.96	0.440906728	95.24817867	0.257129808	0
1.308870766	19.71250748	27.0242785	1.718646401	19.20471352	2.348535413	5.049206394	21.62852558	2.364559971	11512637.47	21.59627066	1841345.316	5.291180208	14.2869848	2.370844062	42028331.32	19.26964298	15.23470441	-10809.89438	12.87033651	8.422285682	8.176582493	13.13551604	1.601354305	5.104229806	1.47743234	0.084186847	12.50746737	1.308870766	-10809.89438	12.87033651	8.422285682	8.176582493	5.013419636	1.718646401	19.20471352	0.473469626	0.291376303	2.302514664	54201547.53	4.908401221	17902091.84	2.370844062	42028331.32	0.998493753	93.16791849	0.223819618	0
1.358483408	19.08425543	22.63822358	1.69198774	17.97229319	1.488698918	2.857715136	20.42325292	2.129667514	10000068.01	23.4548552	1685488.643	8.315309715	11.97926612	3.948887897	55905494.85	21.52148024	16.65906027	-1569.63846	31.12610484	6.73091559	4.31770466	8.865548157	1.312669586	4.921944633	7.306713912	1.162273757	12.51011796	1.358483408	-1569.63846	31.12610484	6.73091559	4.31770466	4.528022465	1.69198774	17.97229319	0.543808409	0.43617742	2.121508085	67345153.8	8.95009823	12619312.3	3.948887897	55905494.85	0.404669345	87.27583481	0.393538424	0
1.219545191	15.87492565	26.71886051	1.887271874	47.03994121	8.399677277	2.807732584	22.19438879	3.178552382	15154838.93	34.0513144	791897.2559	4.810483553	16.93749373	5.484854491	94646478.26	24.15311099	14.58284366	-13703.9329	17.31554237	7.745087765	3.477073126	11.52378661	1.431382133	3.981645457	0.733651755	2.510383021	14.18503477	1.219545191	-13703.9329	17.31554237	7.745087765	3.477073126	3.184047265	1.887271874	47.03994121	0.282018896	0.290304714	2.73837063	142281582.5	6.382960824	9475078.407	5.484854491	94646478.26	0.742934854	52.01513762	0.422730473	0
1.175485799	15.53787066	31.77493812	1.701922011	43.89139237	5.967448799	4.423708339	24.20498087	3.177711834	24796667.46	48.93501015	705709.8305	1.714076515	29.4182883	5.049263574	92720088.63	23.13848201	8.027004867	-14110.99816	10.01082965	5.604806447	5.408838002	13.51770657	0.764325964	3.894115834	4.566773591	0.760141395	11.5039064	1.175485799	-14110.99816	10.01082965	5.604806447	5.408838002	3.729349918	1.701922011	43.89139237	0.301186371	0.477766763	3.89219162	247536647.9	7.581612854	19028255.95	5.049263574	92720088.63	0.38527094	48.68084961	0.488648083	0
1.231677977	13.14435583	30.49729532	1.573088983	18.85447754	3.859084507	1.881162957	10.2355771	1.06897936	10838522.34	18.07975664	82932.32578	9.709444475	10.804604	3.874145682	53230682.66	18.38942315	20.68865573	38706.77891	18.86600616	1.971669766	1.247469846	20.71820003	1.258423331	3.195720255	5.668002418	1.677584801	12.63246454	1.231677977	38706.77891	18.86600616	1.971669766	1.247469846	2.894742447	1.573088983	18.85447754	0.501047826	0.287039047	2.221844469	29333334.69	6.499414832	-444751.6122	3.874145682	53230682.66	0.395733547	25.03122535	0.218382498	0
0.964803566	10.24339551	23.69361826	2.241649067	29.36470077	2.049596251	2.490819633	18.91694938	0.568307182	45573227.26	27.82492366	-531358.7081	9.832060061	22.65707126	0.082119825	39975300.92	18.17504505	5.399006495	38532.99698	18.90419969	1.911569702	-0.325025652	21.62594169	1.49522099	2.444739341	0.003767034	4.359109814	11.60303309	0.964803566	38532.99698	18.90419969	1.911569702	-0.325025652	2.872232351	2.241649067	29.36470077	0.3438103	0.280734268	6.378486696	98249564.2	3.970053625	7846854.501	0.082119825	39975300.92	0.248960236	-1.355498951	0.217056582	0
1.182866826	20.96915197	25.50812456	1.667747539	22.44181192	3.804313725	3.939585385	12.72873666	3.703775279	8356105.939	18.2746962	2056607.999	8.160877924	12.07691701	4.590311782	40849225.36	17.63057821	12.75688452	-15500.24082	9.049591027	5.49798054	9.710850818	26.42413112	1.97376008	5.435176127	2.891219538	1.306764599	11.65424519	1.182866826	-15500.24082	9.049591027	5.49798054	9.710850818	5.048797756	1.667747539	22.44181192	0.39908706	0.348035014	1.92477798	30711915.45	8.067449616	2350668.677	4.590311782	40849225.36	0.699647256	104.8210932	0.158950683	0
1.14309873	11.53400177	24.12778705	1.695510577	16.13472166	3.925187559	5.293074629	8.685325742	1.086012822	24029500.86	21.95560533	-364352.1687	7.058214601	16.18151208	2.443575887	39557298.01	17.18658037	11.75828366	4896.473703	14.43703351	2.579170818	2.705227989	13.96738951	2.158850706	2.707661206	2.396564311	4.030195425	11.88528653	1.14309873	4896.473703	14.43703351	2.579170818	2.705227989	3.68583903	1.695510577	16.13472166	0.710926653	0.336560863	3.800386116	56742703.56	3.242734207	6909703.909	2.443575887	39557298.01	0.431427632	7.095820738	0.390383266	0
1.177725688	23.7158288	26.87907857	2.266702852	42.15693449	9.684475297	7.638991433	17.17039606	-1.250969476	76664576.91	66.21311997	2815382.32	5.642187914	31.30887476	2.815152433	42878505.75	17.8483369	16.29199827	82139.58099	20.85877737	8.494656906	7.899036638	9.57542081	1.714645031	6.143866134	3.718908551	5.153939902	10.48965408	1.245286002	100773.6471	28.08743817	1.695889476	-1.123994433	3.283680211	1.872175581	24.62585779	0.386769124	0.243825832	4.606654512	101377134	3.876699907	3984826.226	6.227222763	125561058.2	0.270999243	43.52237361	0.182584691	1
1.167500171	25.38362299	32.6404132	2.056718223	25.97126695	7.441847201	7.710383199	10.84005223	-1.591838199	58617957.45	36.86868547	3235955.164	7.139878997	16.17751884	2.937977919	42027228.68	18.78092597	12.63027523	37947.77747	41.09190712	3.902632235	3.345999206	19.29274443	1.376926386	6.882159292	1.709774425	4.776123977	13.24796526	1.177725688	82139.58099	20.85877737	8.494656906	7.899036638	3.48507998	2.266702852	42.15693449	0.29876938	0.604607942	10.09913488	369724618.4	8.507061123	25821141.85	2.815152433	42878505.75	0.596808916	132.2747876	0.708900459	1
1.197291338	32.58848989	26.97976793	1.741807221	25.96505901	5.641178987	13.4303554	10.40848727	-0.457497034	104929455.1	43.33933559	4912151.326	2.923426163	17.01759947	2.943224501	38804284.68	18.0550783	12.79756565	-11404.63819	30.71340056	14.48912955	5.319227482	11.25665634	1.349552213	8.724644502	4.196606317	1.768529888	10.34146199	1.167500171	37947.77747	41.09190712	3.902632235	3.345999206	3.825059047	2.056718223	25.97126695	0.371619981	0.49179105	7.939527058	162205570.5	2.930631559	32463583.53	2.937977919	42027228.68	0.357942049	153.4799519	0.597724326	1
1.093462937	23.60491624	30.71183803	1.754722959	39.01277041	5.972591847	5.220205932	8.936656419	-0.94884698	14683054.53	21.15770342	2656848.808	4.555578542	17.94266083	3.800797265	66968854.68	21.15066856	12.10761192	-11382.40185	24.47259156	4.739128937	4.444784718	15.26232304	0.889656805	6.146048855	6.966272127	2.322808024	7.397464772	1.197291338	-11404.63819	30.71340056	14.48912955	5.319227482	4.249404133	1.741807221	25.96505901	0.368710536	0.416372907	13.4815441	207964951.3	3.266982714	54747262.18	2.943224501	38804284.68	0.681205783	211.7179928	0.312299108	1
1.16428907	19.35089897	26.25503815	3.014675674	23.21005175	5.233958464	4.21834718	10.17836377	1.787291583	23470187.64	21.63656252	1650503.035	2.307128879	25.57475595	6.547315571	49312835.01	16.87820042	17.63275658	-9187.979527	23.24311507	5.064094121	6.713396915	19.76374779	0.73326818	5.007915453	1.406371989	5.018741596	9.257794963	1.093462937	-11382.40185	24.47259156	4.739128937	4.444784718	4.195690172	1.754722959	39.01277041	0.298877182	0.667829304	2.681913004	51100071.59	6.09100133	5255267.707	3.800797265	66968854.68	0.562542901	129.9557042	0.795578056	1
1.137380328	15.80240294	13.84047686	1.705319207	20.32489421	1.236140693	1.5399455	12.44485916	1.281645928	10049795.81	19.83855056	779459.3437	-2.967768039	11.90206507	5.915323621	43796457.71	18.73410305	11.65291772	-15741.73993	33.74218784	1.989525018	1.333609359	24.75940445	0.665805321	3.977986054	1.406423936	4.736413958	7.699680658	1.16428907	-9187.979527	23.24311507	5.064094121	6.713396915	4.76427158	3.014675674	23.21005175	0.3991305	1.042588162	3.733454068	54486484.96	5.500121438	7124816.567	6.547315571	49312835.01	0.481152729	89.31259419	0.52570934	1
1.164517236	14.89553689	24.89957429	1.668399002	20.24599132	5.552585322	3.498153303	13.9019792	1.082785582	9944783.006	18.43499845	541640.9583	3.75406151	10.93051126	4.443667149	38361460.85	17.25503873	22.24922335	38384.62859	18.75943421	1.446055734	7.12263158	14.44204308	1.864070674	3.708651122	7.144040522	3.434769597	10.44361722	1.164517236	38384.62859	18.75943421	1.446055734	7.12263158	0.960516946	1.668399002	20.24599132	0.429311209	0.212837779	2.114892224	31845546.76	8.11144808	-868618.5508	4.443667149	38361460.85	0.528274035	42.3285388	0.320602344	1
1.170808635	21.79649743	30.75890294	1.63779427	14.48846878	2.586480285	3.732961173	14.35810694	2.843402219	12825974.63	19.37784113	2245914.862	7.525149934	21.94953329	4.498748546	50104784.27	17.10513831	17.19302051	5851.879237	35.41494119	2.567570693	2.704853954	18.38862696	1.231146974	5.617941167	4.575495014	3.719789381	11.11174331	1.170808635	5851.879237	35.41494119	2.567570693	2.704853954	3.726365927	1.63779427	14.48846878	0.795140011	0.535617224	2.459679456	38513176.21	5.968721565	7193092.538	4.498748546	50104784.27	0.463552946	109.4158711	0.340912302	1
1.0917662	22.7109881	26.3030355	1.658753141	23.81426005	5.752550278	5.723212042	14.2453741	2.797756801	16027978.17	25.28815423	2484394.99	10.04305733	27.50854084	6.201791098	296134777.1	36.26609664	18.08878597	8583.884016	33.15734103	8.461145172	7.66907083	15.66312518	1.478303402	5.961343264	0.661793222	6.112335092	14.10625614	1.0917662	8583.884016	33.15734103	8.461145172	7.66907083	3.496422791	1.658753141	23.81426005	0.400327055	0.445702172	2.842857697	80309945.1	9.238550588	18524362.95	6.201791098	296134777.1	0.473094142	121.394082	0.144957425	1
3.85239563	12.58780282	81.70187052	2.748301031	26.68784131	3.416107452	1.551650943	18.20136742	0.567764007	31214117.71	26.71495827	-19930.47345	22.29968137	12.58279928	1.60618861	75958494.9	52.04091161	26.31004939	107370.0261	22.55494906	2.156775958	-1.362293907	13.28567913	0.302181029	3.096464197	3.863969447	2.258083025	11.66893486	3.85239563	107370.0261	22.55494906	2.156775958	-1.362293907	2.15960635	2.748301031	26.68784131	0.360903269	0.665417745	4.660156823	90400070.25	1.445486507	8534836.213	1.60618861	75958494.9	0.254507984	19.37933276	0.306504532	1
1.284171006	18.959822	13.55518448	3.322361561	26.7341553	2.730033272	2.732076924	20.5728907	-0.693314594	46691318.43	25.56603881	1581547.379	32.28842205	19.3737564	1.188996658	63449124.22	43.72460893	20.06106713	105793.4604	22.65714623	1.567878308	0.395999383	18.78561199	1.153778161	4.929522839	0.680957194	4.605949101	10.68276545	1.284171006	105793.4604	22.65714623	1.567878308	0.395999383	1.588106116	3.322361561	26.7341553	0.370496424	0.503287411	6.512286738	82275099.46	1.071254758	16741452.97	1.188996658	63449124.22	0.067816638	84.91973104	0.230418502	1
1.179128494	17.65105428	30.68580006	1.961858056	28.02422077	6.72878899	6.408879196	21.15315735	2.884374051	44270104.94	21.43695143	1235307.448	16.96795199	11.18495496	0.707384913	43770601.61	17.72043972	26.56224484	4354.134051	47.80522062	5.654669247	2.023131304	26.69060786	2.215390052	4.489766301	0.673641607	3.060958409	12.5764501	1.179128494	4354.134051	47.80522062	5.654669247	2.023131304	3.423195964	1.961858056	28.02422077	0.355608076	0.471514232	6.222544295	53074867.94	2.069924866	16101186.56	0.707384913	43770601.61	0.457357615	69.63297203	0.385132576	1
1.25967541	16.12204792	25.43291721	1.802073383	40.85480575	9.048591564	5.050068819	23.39234005	-0.075711214	27211959.94	32.79020148	868688.9298	11.91324211	13.42734889	11.95371269	342167122.9	40.09709248	17.07060345	74279.52959	23.71879241	3.131933524	2.173168871	9.061705223	1.960579729	4.081931815	2.912848605	3.029021955	7.084993683	1.25967541	74279.52959	23.71879241	3.131933524	2.173168871	3.219920296	1.802073383	40.85480575	0.295193373	0.382867873	4.181225506	133363197.9	5.380029595	8166763.693	11.95371269	342167122.9	0.39139479	54.37370475	0.259516196	1
1.216006575	25.32153227	31.98160748	1.63139194	28.90225222	3.781014663	7.103671355	24.58549201	2.444268145	30112301.93	33.7916728	3254588.754	3.888188946	16.38314118	7.490017755	78913912.47	23.49202767	12.95255855	5029.141034	25.96260171	7.094042857	8.387833117	9.904367771	1.364287914	6.652643776	3.291508102	5.743478774	11.50401672	1.216006575	5029.141034	25.96260171	7.094042857	8.387833117	4.218205977	1.63139194	28.90225222	0.340014468	0.275540607	4.528304428	140445439.5	8.055879426	20893177.31	7.490017755	78913912.47	0.414490662	152.4176507	0.402359643	1
1.074317775	21.51200295	28.39619598	1.63532965	66.30320761	9.876993732	8.666112057	21.85262842	1.197242936	21713159.04	25.81093008	2326070.659	12.40985396	17.43023225	5.452036708	304019010	23.2939866	13.33385176	-10900.80558	42.58461395	13.42377279	7.367935558	10.02488478	1.176371829	5.739408242	0.106034044	5.179825965	12.47072155	1.074317775	-10900.80558	42.58461395	13.42377279	7.367935558	4.406059779	1.63532965	66.30320761	0.27207336	0.511027035	3.523193486	84006930.51	7.28361857	36044665.22	5.452036708	304019010	0.510047065	111.8599795	0.571950587	1
1.153541109	17.53995304	31.58813915	1.780646674	27.94389578	7.835546506	4.516960314	28.56491615	2.351442132	142498610	23.92775129	1202418.569	4.150318591	21.68591113	3.816243238	70967651.7	23.96982541	15.31557916	102062.619	30.9030565	5.137888044	1.09672185	23.2571163	0.791973715	4.477925258	0.368123331	5.155275043	8.408035009	1.153541109	102062.619	30.9030565	5.137888044	1.09672185	3.377993401	1.780646674	27.94389578	0.362439201	0.341931671	17.97738007	70689397.7	2.969944738	4476769.889	3.816243238	70967651.7	0.527599953	46.09470222	0.359642987	1
1.187511291	23.27968666	26.89782349	2.268981308	41.29346356	9.445552751	7.615939509	17.25622223	-1.394165128	75590044.85	66.83867015	2844774.156	5.622198599	31.52761073	2.732167322	42510921.82	18.10054178	16.28301078	85671.23709	20.89627077	8.623722501	8.052323855	9.560608429	1.710753459	6.164367928	3.290747391	6.169685693	13.14418819	1.187511291	85671.23709	20.89627077	8.623722501	8.052323855	3.466379012	2.268981308	41.29346356	0.297181792	0.600191926	9.970547483	374148407.1	8.526746197	25808803.01	2.732167322	42510921.82	0.59635385	129.779719	0.713418297	1
1.177822891	25.65801793	32.68675219	2.059766526	25.92180106	7.45365122	7.974305975	10.95951673	-1.551646264	56197418.93	38.12296166	3305301.623	7.13003585	16.21571203	2.940663563	41833205.74	18.55218867	12.64986747	38891.72632	40.15548757	3.898533015	3.349276678	19.18354047	1.377442376	6.90234342	3.14156563	3.521176069	11.68982945	1.177822891	38891.72632	40.15548757	3.898533015	3.349276678	3.784091186	2.059766526	25.92180106	0.367436599	0.491643093	7.649865388	171075606.9	2.920034674	31867929.36	2.940663563	41833205.74	0.363074575	153.6238291	0.609522233	1
1.141044519	25.12761755	26.81704682	1.662672671	41.14983096	8.81430436	8.212962779	9.23640637	-1.070813113	143753155.7	31.75065497	3121901.434	15.18908189	26.03255826	4.814696141	38920900.74	18.10407806	12.81451714	4183.519332	28.26708844	7.773277263	11.55808506	11.14955006	1.814693716	6.744839706	7.01375483	4.884013164	10.32843558	1.141044519	4183.519332	28.26708844	7.773277263	11.55808506	4.567307359	1.662672671	41.14983096	0.288535751	0.563032486	18.12750939	126011694.8	2.686166507	28197978.98	4.814696141	38920900.74	0.391190935	155.1988783	0.471712612	1
1.202996084	32.09156572	26.88321533	1.719560545	25.90205632	5.795624798	13.57308863	10.55043268	-0.430422261	100918921.7	43.24874131	5156131.274	2.951889838	16.95946875	2.92322841	40765795.05	18.1755011	12.89860094	-11513.12139	30.73507093	14.50335537	5.339175028	11.06307483	1.349114853	8.939535512	2.033899136	2.838116148	12.22133218	1.202996084	-11513.12139	30.73507093	14.50335537	5.339175028	4.335641991	1.719560545	25.90205632	0.370599672	0.417294241	13.00161049	207324283.3	3.22012704	55411969.93	2.92322841	40765795.05	0.674973995	220.0884264	0.314382286	1
1.07748944	23.47655947	30.892202	1.78570838	39.11218234	5.973402384	5.150071962	9.39499332	-0.913880772	14078108.15	20.99331405	2727789.95	4.589884181	18.07484922	3.801018067	66964788.98	21.06184243	12.10823959	-10622.03596	24.4511901	4.796413987	4.474854966	15.26407955	0.911512646	6.302406198	6.784712737	4.146278814	15.17952848	1.07748944	-10622.03596	24.4511901	4.796413987	4.474854966	4.274384942	1.78570838	39.11218234	0.29850479	0.665083183	2.609520115	49937536.86	6.029390182	5238545.11	3.801018067	66964788.98	0.564524522	129.6062255	0.781243284	1
1.14489703	24.64481398	25.86039823	1.595834356	28.84766858	2.966930672	1.889098612	9.642188439	1.788539207	8766370.917	18.13707033	3073694.934	-4.363845987	11.04867644	3.904719152	43651316.78	17.20514796	16.64390832	38199.62543	21.01242025	3.842251004	0.824332999	21.53003968	2.340812599	6.633443528	1.432877874	3.209520319	11.40694305	1.14489703	38199.62543	21.01242025	3.842251004	0.824332999	3.369666171	1.595834356	28.84766858	0.354789572	0.616304554	1.973873682	29738647.79	1.950210872	-1946711.686	3.904719152	43651316.78	0.122919529	147.3602064	0.704878654	1
1.13974551	15.82540457	14.00509949	1.722520794	20.29135654	1.207379904	1.468081702	12.50796752	1.273233447	9841388.06	20.08337354	777327.5524	-2.771199808	11.98031679	5.903955854	45489367.18	18.9072747	11.58449435	-13814.3339	33.46517498	1.959656022	1.307918141	24.54430845	0.655748661	3.975083718	2.360922104	3.677867227	11.52678421	1.13974551	-13814.3339	33.46517498	1.959656022	1.307918141	1.708395769	1.722520794	20.29135654	0.45996742	0.298540319	2.102519129	43502586.2	2.473745822	-1115509.512	5.903955854	45489367.18	0.119824206	51.52955584	0.269541333	1
1.165929049	14.90333116	24.83156803	1.670820611	20.17950637	5.557749005	3.502351784	13.99679758	1.073821748	8869818.804	18.38257868	550596.5129	3.689065206	11.09476304	4.458666682	40269619.8	17.49418667	21.93712832	38352.72358	18.78732691	1.410968706	6.920171315	14.423158	1.831746657	3.71590818	7.097942271	4.705045178	10.24883629	1.165929049	38352.72358	18.78732691	1.410968706	6.920171315	0.927469937	1.670820611	20.17950637	0.432568066	0.212351591	1.986253112	31474842.74	7.909775824	-985596.9189	4.458666682	40269619.8	0.528274303	41.97334863	0.32191862	1
-0.029416206	18.6059032	15.91786566	2.043910788	15.83016586	3.35533515	1.794388827	12.60769643	0.968783599	13945175.94	18.64616394	1481937.25	33.29817871	12.76038026	7.48679966	77700413.32	30.62790379	25.75403675	-2956.292477	6.012891051	1.653769092	-1.788145425	10.37213415	1.923415315	4.80906037	0.42477589	1.7907459	9.543592377	-0.029416206	-2956.292477	6.012891051	1.653769092	-1.788145425	2.179477135	2.043910788	15.83016586	0.737875342	0.503355496	2.593612346	33338874.62	3.351219063	7778782.288	7.48679966	77700413.32	0.099502203	81.44216385	0.352513825	1
1.897265878	24.53869482	47.62611754	1.795524626	40.06315719	13.78010851	3.151882557	15.20917665	1.595666415	24718932.61	28.39172353	2955750.213	25.08656082	35.53598147	3.045051284	101461030.5	42.8415153	22.34889325	-13796.29928	33.40178885	2.542122197	2.681766972	10.37213201	-0.783013832	6.352928809	2.498226195	7.792243321	12.57813018	1.897265878	-13796.29928	33.40178885	2.542122197	2.681766972	2.815101726	1.795524626	40.06315719	0.297893983	0.467776904	3.882889224	102257880.3	3.479044355	22610927.48	3.045051284	101461030.5	0.116811618	137.1230893	0.165099702	1
3.856746403	12.64826578	81.600226	2.753768986	26.85458744	3.425992029	1.462353525	18.07778138	0.571640477	31095282.35	26.62051314	2147.43947	22.65548584	12.69462869	1.449241761	75871270.56	53.19062188	26.94280172	103253.7904	22.5393111	2.214526375	-0.957490898	13.35233379	0.276764259	3.065822461	0.559647726	1.403520476	9.532323427	3.856746403	103253.7904	22.5393111	2.214526375	-0.957490898	2.164784263	2.753768986	26.85458744	0.367076232	0.667840966	4.645936	89732169.69	1.199266392	8689314.84	1.449241761	75871270.56	0.256127898	19.04800575	0.305855296	1
-12.12262813	13.29341879	24.90771829	2.374341956	26.40692614	4.668204027	1.894879906	20.49932194	0.977914542	160789291.6	26.26881176	106211.0466	-4.080964754	13.966192	1.449206583	104421614.2	54.56102846	27.73193646	38575.77947	18.83110761	1.422611432	0.450297159	17.61961756	1.131733673	3.198455413	3.336001628	0.974283999	11.20773253	-12.12262813	38575.77947	18.83110761	1.422611432	0.450297159	1.346141313	2.374341956	26.40692614	0.371156984	0.564684952	20.16619439	87244994.97	0.956527151	-1825751.347	1.449206583	104421614.2	0.061720685	24.52565224	0.228231086	1
1.284648202	19.11200814	13.67559443	3.302143231	26.63559403	2.785538934	2.731053064	20.36876488	-0.671548007	45092507.59	25.49910261	1535162.311	31.13100243	19.67941573	1.050113392	63172616.94	43.79007424	19.87211166	100833.2877	22.56839555	1.589511635	0.437212106	18.8139909	1.147065111	4.91972107	0.246776496	5.865821935	10.21579128	1.284648202	100833.2877	22.56839555	1.589511635	0.437212106	1.628511732	3.302143231	26.63559403	0.368816421	0.503853621	6.320959802	81801737.55	0.786693349	17126747.94	1.050113392	63172616.94	0.068538805	81.75788821	0.225687228	1
1.380823654	20.6912091	13.35777349	2.894527758	40.54415343	4.083746381	4.675107775	14.03438083	0.044577559	38665356.73	26.64714786	2028647.707	26.04380174	18.82365138	0.250492322	52014743.98	36.5058001	17.81255183	-12724.66722	22.61927427	1.764921554	-2.064670424	5.480232254	-0.370141574	5.398824078	1.224308597	5.110227971	11.94355357	1.380823654	-12724.66722	22.61927427	1.764921554	-2.064670424	2.132811946	2.894527758	40.54415343	0.307996204	0.429559393	5.551833744	89920526.07	0.77939205	24759022.45	0.250492322	52014743.98	0.245989653	100.9343562	0.330257684	1
1.381935307	14.99646716	22.66980062	2.246341205	27.19139689	5.291505164	3.258307439	27.43958149	-0.628802785	12440344.44	25.66166597	566286.4876	7.222821723	18.36095473	3.024741537	79712282.32	36.27613423	19.96377553	38955.37459	19.18344746	1.495892389	-0.778246166	22.61888219	1.306785898	3.73513813	0.243397485	4.764764701	11.68109832	1.381935307	38955.37459	19.18344746	1.495892389	-0.778246166	1.012365032	2.246341205	27.19139689	0.376040003	0.231074306	2.413531756	82951359.1	2.126974541	-827184.4298	3.024741537	79712282.32	0.221639511	43.05859736	0.141414197	1
1.186478268	17.66347801	30.93527018	1.954761306	28.25601095	6.772210683	6.479977176	20.8145199	2.79586621	42762844.82	21.37299053	1214101.077	17.56910705	11.30377263	0.683841387	43693890.08	17.97159581	27.34031619	3951.188598	47.41986937	5.636906576	1.980637059	26.46152172	2.231051609	4.48938318	8.008046139	4.773477822	12.95235716	1.186478268	3951.188598	47.41986937	5.636906576	1.980637059	3.407768098	1.954761306	28.25601095	0.358383514	0.471578959	6.042173077	52622546.85	2.047471971	16490966.85	0.683841387	43693890.08	0.455311941	68.83891588	0.384822623	1
1.123931264	17.49017925	28.19579866	1.731971371	41.1717798	7.434064814	7.779124865	22.02286297	-0.570503221	61471588.14	31.26300496	1198768.45	12.6191512	15.50718514	6.603927746	285674910.7	39.20223895	23.12784875	38325.49816	20.99308968	8.923815798	7.063683671	19.16628924	1.287224219	4.474172765	2.104549696	3.452615314	10.15734847	1.123931264	38325.49816	20.99308968	8.923815798	7.063683671	5.154464443	1.731971371	41.1717798	0.302821624	0.379763179	8.281016121	122563113.6	2.643761704	15256141.21	6.603927746	285674910.7	0.486671457	68.44050004	0.260028988	1
1.260665439	16.12139339	25.42235742	1.813347281	40.68966214	9.204154174	5.167521406	23.45946989	-0.036925304	27206593.34	32.79234044	855832.5317	12.18489724	13.51747748	12.02307853	337873708.4	39.42059877	17.03333643	72662.27069	23.69672409	3.120772565	2.113675927	9.07836428	1.919696085	4.061706519	4.747836399	1.627783219	10.59106287	1.260665439	72662.27069	23.69672409	3.120772565	2.113675927	3.22804695	1.813347281	40.68966214	0.29590762	0.376048677	4.180583294	133378324.3	5.350762731	8082980.626	12.02307853	337873708.4	0.393024961	54.81828174	0.264543806	1
1.201383554	19.60453631	20.00229713	1.779767762	25.11532392	6.102327361	4.969082738	24.5823066	2.234241968	51109613.21	67.57150157	1678684.3	15.53156714	22.11581154	7.66566006	317047122.5	42.8400337	18.80032227	38135.59229	30.64031723	6.911119135	3.592638256	10.5070149	0.368693322	5.046154253	4.74986904	3.634171829	9.31075388	1.201383554	38135.59229	30.64031723	6.911119135	3.592638256	3.866199059	1.779767762	25.11532392	0.381480307	0.321066726	7.041016454	379330871.2	8.540463509	42658375.67	7.66566006	317047122.5	0.318917299	90.57882978	0.156207437	1
1.214655878	24.99423303	31.42190165	1.631872588	28.92713905	3.774712709	7.295249355	25.36637359	2.450069123	30501953.55	33.08921213	3282499.737	3.77690356	16.4049701	7.564256847	78596530.2	23.47815997	12.98430471	5414.48399	26.00344295	7.125572542	8.620239828	9.811143367	1.361630459	6.7443978	2.422681703	2.081600961	10.27604963	1.214655878	5414.48399	26.00344295	7.125572542	8.620239828	4.181968566	1.631872588	28.92713905	0.341560703	0.294580199	4.574933366	135477752.4	8.156888489	21133686.99	7.564256847	78596530.2	0.416268363	144.762335	0.400629883	1
1.156394262	17.55284	31.7038199	1.746586823	27.9879165	7.790737914	4.503044302	27.7366063	2.333420644	142086805.7	23.92699514	1244920.883	4.050424353	21.66892018	3.816243238	70967651.7	23.96982541	15.31557916	107207.9484	31.22194226	5.176549571	1.033759042	23.00187936	0.804020532	4.491802786	2.808121145	5.488505281	11.75991269	1.156394262	107207.9484	31.22194226	5.176549571	1.033759042	3.382972439	1.746586823	27.9879165	0.366745337	0.338548539	17.92810016	70684050.34	2.950338572	4470969.679	3.816243238	70967651.7	0.527599953	46.09470222	0.359642987	1
1.031210069	13.69661793	25.38314563	1.991615796	24.29597553	5.519081695	1.821108755	20.24438077	1.491357978	48712372.79	19.57520932	271803.2001	8.16928096	15.20898719	3.816243238	70967651.7	23.96982541	15.31557916	5644.510391	14.03085068	2.419387336	1.027841831	17.26974562	0.311952117	3.367461009	1.201167647	3.174644	12.44565935	1.031210069	5644.510391	14.03085068	2.419387336	1.027841831	2.533216233	1.991615796	24.29597553	0.38637753	0.349502156	6.754142827	39908931.81	6.007029071	11957462.76	3.816243238	70967651.7	0.527599953	46.09470222	0.359642987	1
1.180529591	23.53511155	27.04203017	2.280745091	41.40673863	9.583323609	7.535486747	17.31880972	-1.348797367	74674714.06	67.44968652	2836404.41	5.690959272	31.37879627	2.743167655	43811012.98	17.82319208	16.35618841	81516.54123	20.86563218	8.52853256	7.94717721	9.675009139	1.703466811	6.217524556	2.437596338	1.775742169	9.412975035	1.180529591	81516.54123	20.86563218	8.52853256	7.94717721	3.473320899	2.280745091	41.40673863	0.297830484	0.603586186	9.861011426	378469415.1	8.78709687	26744084.78	2.743167655	43811012.98	0.595164004	134.9465786	0.690506418	1
1.178613601	25.01475354	32.35520224	2.049589127	25.83993034	7.462542522	8.017404271	10.80414683	-1.598226738	57325655.94	37.79461711	3296353.946	7.12667557	16.15100138	2.958983098	42896946.45	18.74750739	12.49443007	38515.34895	41.29151787	3.896211041	3.361302764	19.22712292	1.377094215	6.84124933	2.770144503	2.815189268	12.64905508	1.178613601	38515.34895	41.29151787	3.896211041	3.361302764	3.778826802	2.049589127	25.83993034	0.373593369	0.491842728	7.784879566	168753607.8	2.792903002	33387133.9	2.958983098	42896946.45	0.359472522	151.0018366	0.603306902	1
1.15074607	25.85791635	26.87429185	1.654348803	40.57129951	8.814596544	8.438619462	9.014757639	-1.000862335	141550642.6	31.2937443	3252351.873	15.03251403	26.58844142	4.76151997	40248304.82	18.15414521	12.8153291	4670.864386	28.09224318	7.692382712	10.96846123	11.47571203	1.847696786	6.875349745	4.483836948	4.329307081	13.52686705	1.15074607	4670.864386	28.09224318	7.692382712	10.96846123	4.534493997	1.654348803	40.57129951	0.297613301	0.562361991	17.86393845	122780497.1	2.705647625	29035764.63	4.76151997	40248304.82	0.387922212	154.6032752	0.465645656	1
1.196440177	32.85290802	26.91600641	1.715503352	25.89872253	5.649188664	13.12303473	10.66777162	-0.385525998	104573209.1	42.67627107	4952567.435	2.757771661	17.0985009	2.874295745	38745715.02	18.37106794	12.71398548	-11409.81308	31.16112776	14.49097049	5.352779265	11.32052485	1.351720163	8.770898387	2.689482293	2.315501515	11.82517428	1.196440177	-11409.81308	31.16112776	14.49097049	5.352779265	4.33795348	1.715503352	25.89872253	0.377565809	0.417909875	13.43891276	203275867.3	3.253391202	52301068.14	2.874295745	38745715.02	0.687625331	215.6977316	0.31066461	1
1.164865849	19.40515087	26.21111146	3.042347065	23.21472691	5.211593493	4.244140984	10.28171836	1.787163705	23487107.65	21.5664014	1747165.676	2.281050109	26.0134548	6.677777492	49443992.28	16.91692164	17.62931736	-9272.884022	23.29921428	5.13949431	6.486816909	19.92023649	0.762665834	5.048351431	1.781333727	1.782498735	14.46811938	1.164865849	-9272.884022	23.29921428	5.13949431	6.486816909	4.74254564	3.042347065	23.21472691	0.40003567	1.026645609	3.735478857	53990316.96	5.450037539	7101068.76	6.677777492	49443992.28	0.480677694	87.10667632	0.524252454	1
1.147266388	15.79555446	13.84638263	1.728789942	20.26520001	1.242318397	1.566822365	12.66471959	1.281940926	9801773.496	19.7539919	770428.4873	-2.771812162	11.75701666	5.753078751	45706155.99	19.07718621	11.79064654	-13516.57041	33.1968902	1.877602044	1.202790086	24.42254387	0.657621556	3.981541165	1.194534605	3.980335697	9.680954007	1.147266388	-13516.57041	33.1968902	1.877602044	1.202790086	1.6420187	1.728789942	20.26520001	0.46063131	0.296354343	2.097778523	41173253.03	2.633874904	-1418664.051	5.753078751	45706155.99	0.153069871	51.46385861	0.275988636	1
1.164741985	21.69969602	30.90606459	1.675901023	14.70335114	2.514442252	3.734409306	14.26658382	2.838370613	12384332.89	19.21542248	2213330.272	7.550194703	21.62369912	4.48186536	49798119.02	17.10181421	17.27071119	4765.513939	35.29795727	2.621283901	2.731574139	18.5420848	1.224091109	5.639222733	5.043678348	3.982973659	8.830533807	1.164741985	4765.513939	35.29795727	2.621283901	2.731574139	3.680252322	1.675901023	14.70335114	0.809041685	0.538002541	2.406828951	37364578.04	5.948826766	7224578.553	4.48186536	49798119.02	0.462307032	110.2665963	0.34218399	1
-0.037416851	18.58894407	15.64978111	2.022239257	15.69393927	3.336561045	1.833499379	12.48688613	0.929073441	14228993.77	18.71338504	1461062.51	32.84924272	12.64386555	7.56171288	78086800.31	30.55857113	26.30425567	-3185.989533	5.450387958	1.736478832	-1.832153315	10.39558557	1.90007905	4.796461342	1.452192834	2.432581278	7.865969352	-0.037416851	-3185.989533	5.450387958	1.736478832	-1.832153315	2.170762376	2.022239257	15.69393927	0.736308134	0.503694247	2.627576337	33814251.29	3.271043778	7741934.904	7.56171288	78086800.31	0.127868257	79.17832968	0.352174214	1
-3.771915024	25.1986332	21.93093661	1.95056258	26.47218088	3.74123891	3.689497693	13.47153934	0.894039076	47758455.66	30.81023335	3112998.648	26.19189143	18.2240757	3.513066136	69657584.99	41.01336856	28.46270638	223387.9972	5.198709109	1.508431397	-1.50683398	5.597534422	2.346851851	6.811185487	0.689749975	2.506614946	13.78045217	-3.771915024	223387.9972	5.198709109	1.508431397	-1.50683398	2.109558885	1.95056258	26.47218088	0.37121165	0.301465474	6.639989209	119361186.7	1.37452128	21583845.59	3.513066136	69657584.99	0.139864254	148.0528912	0.317094284	1
4.006936517	12.83890225	82.0740693	2.742250204	26.82021681	3.435040824	1.557786837	18.06224529	0.591069452	30862278.08	26.65876525	1928.675582	21.53964876	12.49827319	1.606648525	75865048.87	52.53537766	26.89665962	106994.8579	22.55469335	2.182084478	-1.069890109	13.32389161	0.305656839	3.069185644	5.492094676	3.956340343	12.2603142	4.006936517	106994.8579	22.55469335	2.182084478	-1.069890109	2.204292741	2.742250204	26.82021681	0.363352768	0.658220605	4.618052782	90002682.34	1.286217039	8551331.857	1.606648525	75865048.87	0.254306246	19.29032455	0.309451987	1
-12.80759984	13.33808986	24.86124367	2.362498083	26.65218024	4.66927779	1.821544647	20.49630158	0.943342199	165885663.9	26.22279253	131422.8439	-4.429866698	13.99901342	1.447414847	105532613.5	54.80730094	27.39813172	38497.1196	18.87028396	1.495540668	0.596219134	17.56657932	1.143792787	3.241636255	3.234498219	0.492005165	10.97808797	-12.80759984	38497.1196	18.87028396	1.495540668	0.596219134	1.48675939	2.362498083	26.65218024	0.371842522	0.565782626	20.77606847	86919554.52	1.094478596	-2061537.384	1.447414847	105532613.5	0.083461838	24.77056237	0.229853512	1
1.384947503	20.67419964	13.18572676	2.898872733	40.09608169	4.090669922	4.647392917	14.0323544	-0.016993688	38777391.02	26.77850226	1982671.99	27.21687316	18.98448202	0.299583166	52182904.2	36.9959776	17.99880706	-13925.04443	22.57954926	1.774425344	-1.902228898	6.135578877	-0.259782315	5.359118184	3.277195451	0.575762315	11.58412367	1.384947503	-13925.04443	22.57954926	1.774425344	-1.902228898	2.169555743	2.898872733	40.09608169	0.31313128	0.431829181	5.565240694	90849442.97	0.851219498	24722719.19	0.299583166	52182904.2	0.261137523	105.2226969	0.331211098	1
1.386242297	14.97336324	22.77875388	2.241431301	27.08035438	5.288852153	3.261687011	27.16439416	-0.654785172	13076940.09	25.60281296	563600.7789	7.230413755	18.27815161	3.031740853	80323025.45	36.34536558	19.8690112	39018.61118	19.10912635	1.460174143	-0.898715618	22.61961494	1.305879672	3.730655625	3.172689714	1.996478925	9.045756371	1.386242297	39018.61118	19.10912635	1.460174143	-0.898715618	1.029421538	2.241431301	27.08035438	0.378788	0.230635196	2.48971206	82535160.26	1.993842745	-905680.7216	3.031740853	80323025.45	0.220462899	42.89541667	0.133600943	1
1.133716488	17.48433706	28.20745182	1.720113586	41.60642175	7.625519697	7.778938143	21.69962002	-0.482116087	60650266.3	31.68434392	1204126.43	12.52867642	15.51023394	6.811496108	284826004.3	39.08253608	22.95856002	37995.06743	21.01982436	9.272445125	7.062592014	19.27579817	1.287247301	4.469759003	0.928818124	3.037752313	15.49569905	1.133716488	37995.06743	21.01982436	9.272445125	7.062592014	5.046825073	1.720113586	41.60642175	0.287618141	0.382354335	8.182729953	125542753.9	2.640919509	15198932.58	6.811496108	284826004.3	0.487686852	68.58881549	0.259513983	1
1.257610222	16.15800131	25.46200185	1.820044713	39.81912327	9.173301123	5.10568128	22.81022115	-0.082826288	27055238.22	32.98446745	858348.9133	12.0435413	13.44928391	12.32718291	339987964.9	39.16056691	16.98397001	71688.8151	23.70242952	3.10223637	2.211240973	8.71653103	1.957956605	4.061632093	0.005408618	4.118939998	11.3118619	1.257610222	71688.8151	23.70242952	3.10223637	2.211240973	3.216613879	1.820044713	39.81912327	0.295102896	0.372719896	4.162470888	134737015.1	5.355477221	8160624.605	12.32718291	339987964.9	0.399936366	55.01277361	0.262908432	1
1.2016742	19.46393576	20.29155791	1.75853945	25.14744887	6.069037821	4.96862021	24.69545234	2.218242227	50360356.64	68.61982287	1751058.184	15.50931932	22.67400372	7.680125706	308656937.9	42.45217304	18.85755296	38565.53226	30.28598834	6.785401787	3.59303591	10.5374778	0.423440753	5.009329746	4.082660028	6.519962629	11.27605389	1.2016742	38565.53226	30.28598834	6.785401787	3.59303591	3.896905863	1.75853945	25.14744887	0.387699439	0.326491782	6.951354211	386744428.3	8.766771716	41454308.68	7.680125706	308656937.9	0.315450741	89.52492107	0.163944058	1
1.218750995	25.16161179	31.78179475	1.665480187	28.86093026	3.79078424	7.189690863	24.7876636	2.439681345	30130729.68	33.59050274	3224829.349	3.773354671	16.37147223	7.834369936	78580753.16	23.4699838	13.02353384	4416.104787	26.01896315	6.88868797	8.320442815	9.828934379	1.361974163	6.777751255	5.409439878	5.246309644	12.38926998	1.218750995	4416.104787	26.01896315	6.88868797	8.320442815	4.210834318	1.665480187	28.86093026	0.34510654	0.284901739	4.530509646	139022797.7	7.838883884	20655196.5	7.834369936	78580753.16	0.424192213	151.0320528	0.403736921	1
1.092203857	21.90411812	28.43027084	1.676905618	64.87628042	10.15484563	8.190312954	21.89226144	1.220321209	21618550.2	25.69158175	2203219.32	12.2828886	17.52488101	5.430505409	303454529.8	23.29263417	13.31204812	-11780.63969	43.56033843	12.69976516	7.443964842	9.890150864	1.177446683	5.769444875	5.093917902	3.148083852	11.94721884	1.092203857	-11780.63969	43.56033843	12.69976516	7.443964842	4.519313393	1.676905618	64.87628042	0.265426878	0.509880711	3.51187181	83162918.61	7.540406477	35688027.9	5.430505409	303454529.8	0.510469937	111.5414784	0.578298041	1
1.158594661	17.63768916	31.38847486	1.797252522	27.8189832	7.784031215	4.563230177	28.0940296	2.373076038	149743998.6	23.92871757	1205829.571	4.157684745	21.68414115	3.816243238	70967651.7	23.96982541	15.31557916	104677.9073	31.18355639	5.197867923	1.018216779	23.15060578	0.808438988	4.487202429	6.823457991	3.438657149	11.48283046	1.158594661	104677.9073	31.18355639	5.197867923	1.018216779	3.370599191	1.797252522	27.8189832	0.359064644	0.349648155	18.84442323	70696231.05	3.000701944	4391746.97	3.816243238	70967651.7	0.527599953	46.09470222	0.359642987	1
1.038368354	13.7256895	25.30694821	1.987463089	24.27444708	5.503748306	1.761154941	20.04378595	1.489071833	47934205.15	19.59771494	265956.3739	8.151893003	15.21373579	3.816243238	70967651.7	23.96982541	15.31557916	4661.560857	14.02256237	2.393754515	0.959825044	17.30082814	0.211966203	3.380981452	1.168877945	1.410712556	9.65081912	1.038368354	4661.560857	14.02256237	2.393754515	0.959825044	2.537151128	1.987463089	24.27444708	0.384747659	0.338839013	6.661020848	40068087.88	5.921324735	11934820.8	3.816243238	70967651.7	0.527599953	46.09470222	0.359642987	1
1.152843892	19.43899623	26.11955676	3.016425866	23.19063944	5.27727757	4.204565471	10.29845871	1.796696844	23471086.71	21.50732071	1714367.675	2.314173392	25.5828317	6.790368184	49358135.18	17.0671704	17.48738996	-7587.173098	23.2802935	5.169179797	6.733719026	19.92345938	0.761059989	5.001595517	3.195406236	3.439694453	11.92998727	1.152843892	-7587.173098	23.2802935	5.169179797	6.733719026	4.662299139	3.016425866	23.19063944	0.400770438	1.021390976	3.733561659	53572507.94	5.53969795	7109665.853	6.790368184	49358135.18	0.481986389	90.10567154	0.52191932	1
1.132470787	15.81972904	13.63140051	1.752601075	20.25776364	1.377691093	1.615572321	12.45983868	1.278847509	9251422.16	20.0200229	773977.9992	-2.516662766	11.96380579	5.916039529	43523948.84	19.00864305	11.80235384	-14159.22175	33.37440292	1.891451185	1.378586643	24.7587609	0.608111899	3.979880287	5.233976731	2.882670779	14.4775628	1.132470787	-14159.22175	33.37440292	1.891451185	1.378586643	1.628823141	1.752601075	20.25776364	0.461181424	0.303321808	2.031918928	43054580.79	2.631195735	-1597391.593	5.916039529	43523948.84	0.14730623	51.48108295	0.275643353	1
1.166516964	14.89649359	24.87392526	1.656097949	20.2725653	5.599427631	3.492955042	13.94906566	1.098140737	9751072.102	18.01870875	544895.9213	3.664581872	10.9630271	4.415526742	38488349.48	17.22841489	21.83009024	38060.11076	18.82207917	1.430424464	7.235435159	14.40836304	1.872040237	3.705953976	0.631101939	4.143293555	13.50841288	1.166516964	38060.11076	18.82207917	1.430424464	7.235435159	0.953017004	1.656097949	20.2725653	0.429056939	0.22056524	2.091711174	28901613.98	8.231897343	-1308433.869	4.415526742	38488349.48	0.528305274	42.30297215	0.31954108	1
1.165432358	21.60588022	31.01022646	1.703484473	15.17693964	2.590399879	3.753242077	14.26440668	2.874183888	12685349.2	19.34946349	2265157.58	7.542170213	21.95981602	4.470336696	50018403.65	17.02229674	17.15853735	4116.52146	34.95188977	2.519007523	2.681462358	18.52695508	1.220042136	5.663324799	1.559813022	1.772167289	13.95589885	1.165432358	4116.52146	34.95188977	2.519007523	2.681462358	3.735011319	1.703484473	15.17693964	0.807326482	0.535847398	2.442851054	38312494.2	6.065722053	7192546.037	4.470336696	50018403.65	0.463309703	106.9142404	0.340418848	1
1.089979044	22.64424253	26.3105255	1.582072997	23.82051131	5.744317843	5.861318574	14.24504923	2.80392342	16400633.35	25.28417469	2601405.806	10.08095893	27.4126606	6.059922577	307218147.2	35.92160275	18.19484392	9403.863568	33.7202729	8.647892857	7.782195637	15.64618371	1.482175493	6.087326367	0.507398422	4.548728493	10.15518248	1.089979044	9403.863568	33.7202729	8.647892857	7.782195637	3.509007379	1.582072997	23.82051131	0.401426465	0.44599397	2.8874527	80281802.45	9.277619597	18854822.26	6.059922577	307218147.2	0.472385174	120.265037	0.155161046	1
0.014235778	18.49683166	15.68757322	2.045804855	15.66415441	3.34759977	1.846168416	12.49259411	0.934071056	13587185.27	18.8702728	1465524.945	33.39176519	12.74752427	7.434921944	77663240.53	30.14785433	25.40948068	-5544.579646	5.247107988	1.685120068	-2.028060338	10.35331006	1.893905087	4.76950731	3.187457003	6.638282274	9.291173991	0.014235778	-5544.579646	5.247107988	1.685120068	-2.028060338	2.192218977	2.045804855	15.66415441	0.742920826	0.503223736	2.550772221	34923735.87	3.300694586	7722496.015	7.434921944	77663240.53	0.108265868	81.57912818	0.352693186	1
1.863978108	24.15042219	47.25599769	1.761580077	40.84443425	13.97026034	3.144804924	15.20347756	1.596824574	24711067.53	28.01543092	2823032.719	25.25100041	35.95185885	3.098042687	102533519.5	43.83846607	22.91099663	-13267.97537	33.02731691	2.559713771	2.704041253	10.31314439	-0.772814398	6.36471043	4.718167657	3.253610576	10.85129718	1.863978108	-13267.97537	33.02731691	2.559713771	2.704041253	2.799609345	1.761580077	40.84443425	0.290680024	0.467888392	3.881948024	99596800.4	3.507197902	21584168.14	3.098042687	102533519.5	0.116216692	140.4347709	0.160050024	1
-4.079438639	25.13738063	21.941855	1.966871892	26.52445272	3.732380541	3.670336469	13.51029209	0.908882653	48337182.42	31.31777403	3126027.013	26.63252666	18.17772334	3.492434123	69632281.58	41.5096656	28.94578075	236450.9031	6.890786434	1.556165288	-1.763951383	5.609388264	2.290885177	6.601912326	6.438532748	4.306172672	11.17912185	-4.079438639	236450.9031	6.890786434	1.556165288	-1.763951383	2.116304346	1.966871892	26.52445272	0.367297474	0.295344497	6.709244442	122950431.5	1.44492442	21785629.33	3.492434123	69632281.58	0.131975299	144.7161081	0.317240681	1
1.282791201	18.77477169	13.58579321	3.347443834	26.57747643	2.800591779	2.714728935	20.62622772	-0.656509451	45478106.27	25.46653722	1612968.319	31.24299429	19.76864499	1.05218878	63459854.48	43.50825972	19.81090041	107511.2062	22.66596815	1.46609853	0.578839029	18.77592194	1.152232099	4.906376157	1.91940915	4.900902552	13.05467436	1.282791201	107511.2062	22.66596815	1.46609853	0.578839029	1.531492299	3.347443834	26.57747643	0.372192234	0.503893709	6.367103731	81571440.45	0.806834412	17447882.97	1.05218878	63459854.48	0.05308807	83.80377976	0.227896152	1
1.380272789	20.88459666	12.96995901	2.923355074	40.70986315	4.085025873	4.648301513	13.9727713	0.102408508	38945813.81	26.65482462	1981938.057	26.9607211	19.04924756	0.246373726	52316539.11	36.05856899	18.03554513	-15364.26292	22.66415261	1.787222018	-1.909212148	5.869354025	-0.327413739	5.37246745	5.322532783	2.650575093	8.021753796	1.380272789	-15364.26292	22.66415261	1.787222018	-1.909212148	2.152016501	2.923355074	40.70986315	0.313670621	0.431192451	5.585395559	89974814.85	1.031167965	25743415.02	0.246373726	52316539.11	0.257714363	104.5209394	0.329092872	1
1.17848885	12.78181957	24.89741013	2.202197695	31.20432922	5.14918286	4.638863502	17.61382197	0.705190335	8434802.637	18.40039498	1052.929948	-15.62991812	10.88095856	3.305693972	39872931.06	18.50342993	20.72831273	-15443.96527	22.56830779	2.057751175	3.805250975	11.40692151	2.018584155	3.04327045	3.175889871	2.97982649	13.70299395	1.17848885	-15443.96527	22.56830779	2.057751175	3.805250975	4.503485752	2.202197695	31.20432922	0.370889532	0.503884468	1.934195478	31600836.68	3.590217082	-3505033.346	3.305693972	39872931.06	0.312925132	18.77887607	0.504073064	0
1.176570598	12.20889284	17.51591337	2.754547413	24.09161073	4.119052186	3.442563524	16.74139935	1.775672566	12394392	24.10460843	-109063.9124	0.174638719	16.68856309	1.828240284	41850784.84	17.99111459	5.502156805	105599.1856	22.59199075	2.62186657	2.713482818	13.72305422	1.577415224	2.917736608	3.13068865	1.069481492	10.60682202	1.176570598	105599.1856	22.59199075	2.62186657	2.713482818	2.136322036	2.754547413	24.09161073	0.349035927	0.32515478	2.408032708	71940102.5	2.223615528	909087.2977	1.828240284	41850784.84	0.14666002	14.46406935	0.582531694	0
1.324910757	12.64673159	26.86742958	3.149118842	23.98283842	4.410669808	5.073580937	18.96352871	1.715955697	14050766.98	26.66780704	-21467.40528	6.844652908	14.02746183	8.790043908	51253403.63	17.2064451	11.49905558	-13723.8572	22.61130066	4.565333651	8.31886896	8.223707808	0.258197387	3.043533674	6.07910407	2.767301728	12.18515497	1.324910757	-13723.8572	22.61130066	4.565333651	8.31886896	4.548854616	3.149118842	23.98283842	0.43556967	0.748066966	2.606248245	90066624.41	4.709561554	6572330.206	8.790043908	51253403.63	0.720418552	18.82244275	0.351792553	0
1.243105845	15.05650341	17.70001495	2.542800198	24.61787421	4.537858728	3.85682318	16.46538727	1.712290561	30301779.43	28.26445756	583554.2341	0.415173337	14.98217833	6.19604888	126511548.5	16.92394127	11.63430652	106265.2952	27.91559994	1.877743258	-1.248924413	14.75395134	1.003021107	3.753623176	3.431913492	2.880490144	6.395647687	1.243105845	106265.2952	27.91559994	1.877743258	-1.248924413	3.296753822	2.542800198	24.61787421	0.384345298	0.249904938	4.550978874	101357876.1	3.912787438	4034939.887	6.19604888	126511548.5	0.25713379	43.59481094	0.190165151	0
1.359661934	19.09704568	22.7003017	2.596565105	25.33453165	4.47743294	3.664753676	18.57176315	1.634097054	9961183.336	23.48497502	1612201.719	8.341706395	11.98990285	3.944175324	55416034.26	17.08915702	14.85053011	-431.1757447	30.68086619	6.988205751	4.368371611	9.037139756	1.305574407	4.922282824	3.948053211	1.005596872	10.42948866	1.359661934	-431.1757447	30.68086619	6.988205751	4.368371611	4.504183207	2.596565105	25.33453165	0.542527583	0.433167103	2.116854823	67558156.26	9.075371838	12376535.11	3.944175324	55416034.26	0.402708527	86.40621685	0.392173313	0
1.215220287	13.91622904	25.5982263	2.041167233	15.57337668	3.298937396	1.84209509	12.41675976	0.920558175	33433778.09	20.09480379	317059.8128	-1.045216913	10.68994373	0.404550525	39994965.62	17.28924608	20.58684726	5181.620125	8.19560147	1.944087631	1.299683846	18.57295858	1.04051956	3.449366251	11.77653868	5.807409481	11.83389372	1.215220287	5181.620125	8.19560147	1.944087631	1.299683846	1.046827779	2.041167233	15.57337668	0.884445017	0.556624358	4.925779752	43583419.01	1.668448307	1362556.931	0.404550525	39994965.62	0.99909665	31.98425011	0.378599522	0
1.183783079	21.0067314	25.54280739	2.363120594	26.60618637	4.668994673	1.898785443	20.83839731	0.93896626	8281127.194	18.2050731	2089067.441	8.152205585	12.06449937	4.563539768	38415561.11	18.88488606	8.109806533	-13062.86856	9.700906187	5.509882449	9.604191338	27.51460412	1.972625967	5.512517904	2.55477315	3.216899226	10.02299746	1.183783079	-13062.86856	9.700906187	5.509882449	9.604191338	4.976790016	2.363120594	26.60618637	0.399637825	0.355212464	1.915805403	30219552.22	7.974121343	2260752.265	4.563539768	38415561.11	0.698425222	106.7204682	0.15513724	0
1.204328677	12.26595162	26.95615551	4.306321532	27.04742529	5.769516826	5.431678021	17.97349374	-0.673364267	10205135	19.38421182	-97231.12238	-3.882968341	15.33054303	1.714407756	39443435	18.03438323	14.5366316	4664.672541	24.74978052	2.385921432	0.951953068	14.89522471	1.537524253	2.958465493	3.906374188	0.117952404	15.26380801	1.204328677	4664.672541	24.74978052	2.385921432	0.951953068	4.033763687	4.306321532	27.04742529	0.388198193	0.278054887	2.146048098	38558228.65	5.19187765	-2686007.263	1.714407756	39443435	0.350354501	13.43556338	0.457237633	0
1.267948541	11.81592971	29.00851639	3.003355394	20.87716805	3.916003304	3.106310784	12.95919979	1.776338097	7892041.5	18.46915879	-236537.6606	-11.10196629	10.93630719	2.71383047	38395199.22	16.87513911	4.190161899	159273.886	28.03204516	3.657315582	7.163905451	18.20134571	2.102487576	2.805265238	5.787136241	3.556956466	9.691177937	1.267948541	159273.886	28.03204516	3.657315582	7.163905451	3.033664079	3.003355394	20.87716805	0.670571019	0.286806309	1.869244189	32087123.14	3.576546505	-3489324.222	2.71383047	38395199.22	0.073321299	10.31267847	0.495904337	0
1.188366212	23.17311442	30.15654304	2.561255474	24.23971216	4.068679078	3.363872702	17.55827572	1.659986045	16614469.13	19.65563743	2526046.088	11.34161257	12.48737601	5.126354329	44303981.94	17.58456464	11.85096785	-12546.61408	19.88656292	9.307800911	4.899750747	12.77342981	1.576594658	6.084045069	3.817848138	0.521102269	11.49276122	1.188366212	-12546.61408	19.88656292	9.307800911	4.899750747	3.890746477	2.561255474	24.23971216	0.387627805	0.449249282	2.913042058	40477706.23	7.094716239	18581943.65	5.126354329	44303981.94	0.34809366	123.0513466	0.266846344	0
1.241811735	15.05739882	17.28603579	3.047373346	20.77903465	4.015396896	3.154200673	12.93616962	1.742595333	30725975.23	28.08623623	581145.067	0.549835996	14.99290782	6.119682561	125978085.9	16.5584437	4.477594731	-12623.54228	14.53426888	1.452474447	0.635313947	14.75500635	2.121672211	2.528656913	2.821163251	3.799884678	12.53136344	1.241811735	101697.4088	28.11768182	1.714179168	-1.18431688	3.277089738	3.047373346	20.77903465	0.388547277	0.260595003	4.601741654	100097524	3.905951579	4052512.503	6.119682561	125978085.9	0.253171895	43.52716575	0.185596613	0
1.172157941	14.26360614	18.47254307	3.015796711	27.26441335	5.408250739	3.432267219	18.23910188	1.73767606	9069516.918	19.37201698	-463948.4178	0.005930543	13.72163502	3.033835997	38241796.1	16.90165308	11.72135605	70573.9392	37.61900649	2.624255173	2.695451293	9.368212266	1.286148955	3.503437224	2.177156489	4.491295149	14.9160127	0.994036938	-12623.54228	14.53426888	1.452474447	0.635313947	3.182326599	3.015796711	27.26441335	0.486615345	0.403280683	2.010150641	38471988.77	3.683604771	-564591.5521	3.033835997	38241796.1	0.980331689	3.20373299	0.578127167	0
1.29705206	7.981956679	17.75384235	2.649064933	24.51126935	4.364740767	3.410094875	17.24108294	1.809748274	9617705.842	19.78265215	369909.7641	-2.128048659	11.99917209	0.900184337	40606388.93	19.28970738	13.00393077	-14175.87477	22.55091726	1.407521599	2.723067295	23.21541637	2.447604232	1.644813265	4.26990394	0.807706896	9.680768401	1.172157941	70573.9392	37.61900649	2.624255173	2.695451293	2.817775501	2.649064933	24.51126935	0.490181106	0.72134952	2.075751464	41375933.63	9.07068084	1222742.206	0.900184337	40606388.93	0.377059868	35.4878742	0.432529858	0
1.23319864	20.46180821	27.81873446	3.061526418	20.85128948	3.983178831	3.161988894	13.02329158	1.766773509	59206064.74	28.46088432	-1148833.026	9.574883006	15.27766773	0.200867892	42051621.65	18.17557208	14.70813247	-14582.26724	33.76432401	1.89910448	-0.208154374	18.94698502	0.104222249	5.326444695	0.723051069	4.127976753	14.40996375	1.29705206	-14175.87477	22.55091726	1.407521599	2.723067295	1.511832367	3.061526418	20.85128948	0.581803093	0.334855478	8.009904843	102746974.1	1.369750239	6332799.214	0.200867892	42051621.65	0.398094142	-25.76533998	0.197378794	0
1.192308188	13.76686296	27.99503687	2.621464389	24.06929735	4.065506494	3.366564566	16.61993789	1.676019788	12829962.5	18.38682783	1950962.858	14.00811614	13.09475272	4.916253061	73203992.28	20.69093895	13.54904338	-14813.72041	33.40955914	2.827717295	5.497572702	25.01742497	1.829856186	2.662003828	1.623159896	3.103276774	12.3120876	1.23319864	-14582.26724	33.76432401	1.89910448	-0.208154374	2.777676735	2.621464389	24.06929735	0.407392583	0.768221941	2.460156678	31504892.03	8.138724238	10908641.61	4.916253061	73203992.28	0.502071242	96.49536149	0.704913278	0
1.08928787	11.24600349	23.41112429	2.957162386	24.56296188	4.122278535	3.432456316	16.11887862	2.481890138	11393948.59	21.50013062	278168.5003	1.230567054	10.8370515	5.673464135	45408138.96	17.26020228	10.89553962	18726.78896	25.85920827	13.12586008	12.25767749	11.48360996	1.877783699	5.915794504	6.893690033	3.864976876	10.5075114	1.192308188	37981.12006	33.14798085	2.36159984	1.004491496	2.840050921	2.957162386	24.56296188	0.412427669	0.838748329	2.28831137	53521660.83	3.048657953	4085044.855	5.673464135	45408138.96	0.482868812	31.16338225	0.723287961	0
1.176798956	22.43055224	28.38220363	2.886865784	24.11799712	4.064033338	3.348918532	16.54351874	1.860515137	8943037.451	19.52143717	-402111.5562	6.571884917	12.60894104	0.783166284	40339760.01	19.80154585	11.82301469	-15488.97806	34.74200138	6.577923668	10.38802795	13.71781421	1.283522804	5.030483618	4.415998217	5.86513724	13.13431236	1.08928787	-14813.72041	33.40955914	2.827717295	5.497572702	4.166069589	2.886865784	24.11799712	0.406205842	0.431091474	1.995015061	39528663.94	9.345320225	-1642454.752	0.783166284	40339760.01	0.504469828	4.758540766	0.17388278	0
1.52036247	11.34211272	21.14781568	3.02325876	20.59264673	3.966990573	3.151810685	12.86366564	1.747044929	47495242.83	54.2204224	2545964.159	2.234626676	11.22074433	2.380385987	58472132.94	25.99287595	14.50402086	105102.8127	22.58133131	1.409139582	2.735839198	18.20758829	2.238065081	2.694795957	3.102220894	1.878373612	12.65567711	1.231475305	-15488.97806	34.74200138	6.577923668	10.38802795	4.703483269	3.031020482	20.64655858	0.385432383	0.708254984	2.198919195	34287627.31	5.808765999	5126162.906	4.730108071	59153579.34	0.464561828	91.43480064	0.134968001	0
1.237869162	14.18050697	22.31532227	3.031020482	20.64655858	3.966519176	3.135126358	12.97703189	1.780171151	10646948.81	18.78032325	1721061.618	4.367209113	15.92213402	4.730108071	59153579.34	17.53212412	14.29334471	38888.34339	18.76599783	3.105012065	2.2090778	13.14669017	1.493812313	3.474212893	4.348163938	0.932298833	11.20131106	1.52036247	105102.8127	22.58133131	1.409139582	2.735839198	1.57407724	3.117365634	20.38585815	0.383880399	0.827313373	4.78736125	78512777.32	2.094630035	-2922335.469	0.898415113	47309429.83	0.220697451	7.37479454	0.526159468	0
1.084357103	14.45298968	21.03716393	3.117365634	20.38585815	4.048660382	3.164240601	12.93124297	1.732112167	32277093.06	25.03402396	-278434.1349	4.875852237	14.49843629	0.898415113	47309429.83	18.26874454	3.881249167	-9387.882473	41.99633148	16.71419461	12.15569572	16.65900089	2.029672868	3.566718982	1.88553504	0.679605048	12.42047957	1.237869162	38888.34339	18.76599783	3.105012065	2.2090778	3.264402869	2.725544817	24.99856669	0.38897405	0.566809172	2.075164443	68075370.34	8.309944926	8216649.67	2.018302455	38820716.61	0.538067004	34.82274965	0.151505037	0
6.473450168	7.664585995	15.92461505	2.725544817	24.99856669	4.231481382	3.687954355	18.75986358	1.638198022	9612800.442	23.55811219	343706.6713	10.45023239	16.74470658	2.018302455	38820716.61	35.97721287	27.16986022	38618.49427	19.03046465	1.391513959	2.724570282	14.38738376	1.720464474	1.549351961	0.872101408	0.816774125	11.59234971	1.084357103	-9387.882473	41.99633148	16.71419461	12.15569572	4.665821848	2.739622635	24.75591453	0.59369919	0.425792315	3.835016275	73214308.27	4.886561078	637928.6102	14.5954701	45501412.53	0.334639446	37.06115445	0.392738044	0
1.39460066	7.431800371	21.82765325	2.739622635	24.75591453	4.139434029	3.439055589	19.46064654	1.696676486	24318885.48	24.28478875	428327.5948	-4.32070137	11.24138092	14.5954701	45501412.53	36.83524158	20.4991761	5298.776995	7.434049325	1.433854762	-0.87809971	23.40859104	1.394476302	1.57910451	5.346848177	2.191567546	12.50002399	6.473450168	38618.49427	19.03046465	1.391513959	2.724570282	3.344085834	2.956140537	33.15235296	0.870966015	0.76248906	2.395352354	29821393.86	0.846448363	-3835305.145	0.759923663	39774802.74	0.982922032	-29.23271145	0.499787882	0
4.240693293	9.431231211	13.68830148	2.956140537	33.15235296	6.26739654	4.028171589	16.7010913	1.768226989	12288429.46	18.14877112	-1307673.227	2.833671236	11.77438607	0.759923663	39774802.74	21.83520581	8.556945592	-14247.27788	33.42860324	1.440997823	7.100967309	12.47163092	1.498049184	1.748419649	6.802977136	2.96996979	13.49828246	1.39460066	5298.776995	7.434049325	1.433854762	-0.87809971	1.275082842	3.007850836	20.8977652	0.498238937	0.28440183	5.515375523	147660418.2	1.500846508	10546235.74	0.252857703	39881813.22	0.303824244	-31.78090123	0.169910213	0
0.4496741	13.96278255	31.08264469	3.007850836	20.8977652	3.930498123	3.099912106	13.10703586	1.798046299	38360696.03	34.81191394	-1287925.124	14.84304822	13.57713148	0.252857703	39881813.22	26.73534896	13.68978611	38332.97239	19.06880158	1.392525102	7.084602412	20.65717012	1.729715664	2.217154668	6.456694604	2.85000259	15.17938846	1.115637035	-14247.27788	33.42860324	1.440997823	7.100967309	0.906497147	2.770649437	24.19831144	0.649158874	0.429187966	1.821327658	29141278.97	1.564606094	-4053103.417	5.631875939	39842159.05	0.53845408	-27.06468204	0.6567272	0
1.237712019	7.847556157	13.00011423	2.770649437	24.19831144	4.109828075	3.419002911	17.77633562	1.675421234	7491630.195	18.05259881	-1219340.458	-17.36283706	11.93460279	5.631875939	39842159.05	19.09335923	19.62208423	-3580.900918	23.71789897	2.752703943	5.54822058	12.89012642	1.542738595	3.45915171	0.308518969	3.874511338	10.04113469	4.240693293	38332.97239	19.06880158	1.392525102	7.084602412	1.032585857	3.033565261	24.16140456	0.500650393	0.761105083	2.081218105	32321331.34	2.102827158	-3696923.733	2.498698692	54403171.65	1.008511756	-14.91590563	0.290332305	0
1.113326141	6.682710655	22.35959671	3.033565261	24.16140456	4.108044912	3.368348579	16.35278278	1.740068531	9663387.467	18.50227723	-833963.4517	-11.66297241	10.84665765	2.498698692	54403171.65	34.17463926	12.38820263	38291.45778	19.14631578	1.418420628	6.979170738	22.50876623	2.215378656	1.723197899	2.148998536	2.359257271	16.17474144	0.4496741	-3580.900918	23.71789897	2.752703943	5.54822058	4.187864113	2.748255076	25.88697227	0.329620736	0.663525833	2.21286812	37001709.88	5.879974036	1569961.749	3.296804199	40038612.65	0.990246798	33.02724529	0.366489231	0
1.269609921	11.67077979	28.87314799	2.748255076	25.88697227	4.587761817	3.573790607	18.87206964	1.658747159	10763512.08	19.16411075	312632.0086	7.255467203	10.92401451	3.296804199	40038612.65	30.96890433	26.86776794	100286.663	22.59720444	3.335242402	4.120628477	27.32958465	2.379756757	1.4091344	4.373095117	5.040198357	8.741442658	1.237712019	38291.45778	19.14631578	1.418420628	6.979170738	0.996998953	2.90038787	24.57710286	0.733110665	0.825679637	2.094873156	30127604.48	0.963552156	-4207628.846	1.219810478	41139093.45	0.54946641	-30.7556525	0.222526913	0
1.220703676	15.87522436	26.51942789	2.90038787	24.57710286	4.125482054	3.559495525	19.51943742	1.707430012	9777494.994	18.19207114	-1282036.099	-6.853190911	11.05359114	1.219810478	41139093.45	21.14665615	13.36322587	161692.1485	28.31006375	3.658962437	7.095616355	18.37956534	2.04648895	2.75225747	6.610407909	1.842513049	12.01727888	1.113326141	100286.663	22.59720444	3.335242402	4.120628477	2.226614869	2.776062847	25.57177104	0.492280956	0.604485371	1.870642151	31391798.22	1.395015445	-3737637.19	0.356988754	40841979.24	1.004337488	-38.28274954	0.662593735	0
1.457960459	13.4182373	24.83417489	2.776062847	25.57177104	4.306247712	3.479958339	19.09606954	1.644425123	7904780.3	18.41433973	-253365.07	-9.409571781	10.83012791	0.356988754	40841979.24	21.61382549	23.04430354	-10591.01918	17.40179927	8.034623445	3.479656723	11.63821163	1.431015581	3.987457893	1.558794204	7.397503586	13.36397125	1.220703676	-10591.01918	17.40179927	8.034623445	3.479656723	3.191461325	2.690371332	24.87516142	0.296415584	0.291178292	2.723439103	145806230.7	6.42690221	9378008.405	5.61407756	95610959.84	0.747163886	51.7787609	0.419744975	0
1.26300299	8.521873959	23.6940157	3.102186716	23.96895308	4.033182388	3.580672223	16.63769009	1.850539814	17758148.22	30.07389921	155315.1557	14.49780134	20.83065127	2.745255178	39555297.42	21.6688017	19.91423962	4813.874352	28.26603589	1.467880212	2.720409975	12.03896958	0.279825601	3.27304096	2.578046268	3.499474761	12.80476114	1.457960459	4813.874352	28.26603589	1.467880212	2.720409975	0.927133277	2.859306625	24.27518975	0.397852748	0.378410645	3.049904163	114153951.9	6.238755981	11006485.71	5.452163176	148555075.1	0.474521721	27.07938162	0.100412671	0
1.153420819	11.47614497	24.14114437	2.690371332	24.87516142	4.412948695	3.42947573	18.45986694	1.720535069	12828017.85	25.53458956	-1113640.739	9.203716341	10.946136	5.61407756	95610959.84	26.22193703	9.4944885	-15823.92869	33.36973386	2.833255524	5.431589793	13.52130115	1.493562934	1.789545796	5.260661804	0.739823675	11.16040157	1.26300299	-15823.92869	33.36973386	2.833255524	5.431589793	5.230950381	2.546949799	24.4370457	0.430264782	0.422920475	2.459923965	82052695.5	2.053978831	2841734.053	2.129795975	88181949.93	0.400509607	-28.63362948	0.131320554	0
1.459369073	13.35712018	24.87128408	2.859306625	24.27518975	4.091757849	3.38517585	16.26354682	1.697986119	24028485.48	21.82688596	-384578.896	7.062484215	16.16336631	2.129795975	88181949.93	34.84285213	17.26998936	3937.897757	14.18475774	2.618071157	2.683394447	13.89681719	2.18902451	2.64874312	7.191291259	0.342046526	11.91476762	1.153420819	3937.897757	14.18475774	2.618071157	2.683394447	3.707702851	2.585531254	24.19678624	0.715677483	0.341558507	3.800264608	55832421.25	3.182287602	6872108.305	2.387434432	39261443.6	0.437569334	7.82296813	0.392820396	0
1.215122996	14.5876147	26.60857289	2.546949799	24.4370457	4.137425908	3.80188554	17.99439697	1.651046475	18309486.3	29.88504297	168455.2507	15.03567993	21.0808547	2.387434432	39261443.6	18.61361179	22.18249782	4998.777899	28.24077206	1.414362964	2.724306058	12.15546195	0.301900103	3.249038307	6.044312087	3.232977989	11.39640151	1.459369073	4998.777899	28.24077206	1.414362964	2.724306058	1.056368781	3.022224645	20.55869711	0.394968862	0.375027534	3.11588184	112818391.4	6.297778149	11109477.82	5.417559951	143722833.9	0.478693201	25.79211608	0.079054085	0
1.986433004	7.79577411	13.13517767	2.585531254	24.19678624	4.07631139	3.376851762	17.62092852	1.740667418	21276063.1	19.34817227	470037.4178	3.917380975	12.32666319	5.417559951	143722833.9	17.62947559	5.702539686	-6945.607248	2.894882444	6.51831046	3.172455423	12.74399469	1.220758971	3.621104663	7.93239731	1.919178337	11.22105761	1.215122996	-6945.607248	2.894882444	6.51831046	3.172455423	3.229149332	3.003910338	20.93245654	0.331192516	0.272596044	3.470886969	38303362.86	3.441088997	6833321.043	6.467717883	178738850.6	0.359623886	39.08106166	0.103836936	0
1.392592728	7.066640292	21.64158052	3.022224645	20.55869711	4.003463298	3.145575185	12.98072331	1.77467076	10077356.58	20.35929437	-1327284.001	34.4780916	18.05933209	6.467717883	178738850.6	17.36729862	15.10150727	38259.79506	19.23866015	1.431792866	0.63984643	11.19859086	1.130253054	1.629169114	2.972699785	3.663869534	13.83940602	1.986433004	38259.79506	19.23866015	1.431792866	0.63984643	1.020554099	2.597436531	24.42400696	0.485941895	0.758416655	2.130757075	45453853.23	1.256585415	2349618.604	1.370891547	45233032.58	1.011863764	-28.28860096	0.352522791	0
1.149047249	8.897827562	16.01356535	3.003910338	20.93245654	3.935118303	3.128816028	13.19787258	1.783579679	37720808.89	34.69736203	-1403049.385	14.49733521	13.63664879	1.370891547	45233032.58	31.41901385	10.85915648	5164.531619	7.839173117	1.374265901	-0.607431541	23.1730949	1.394406362	1.612665286	6.707597381	3.215791334	12.94309394	1.392592728	5164.531619	7.839173117	1.374265901	-0.607431541	1.287889558	2.981947255	20.95513239	0.497338301	0.270779421	5.438801333	146850325.8	1.364729958	10714937.88	0.03487715	39764595.62	0.310029615	-31.87954289	0.172699392	0
1.171418636	11.75822136	16.36383544	2.597436531	24.42400696	4.172776009	3.505893448	17.93033006	1.714790373	8997439.286	18.38249368	-1113057.093	0.188776475	11.04647448	0.03487715	39764595.62	20.2762574	9.811407024	38252.78442	18.90453996	1.37938562	0.654611735	27.6449509	2.156348327	1.992807195	4.478566051	2.199519549	11.03264711	1.149047249	38252.78442	18.90453996	1.37938562	0.654611735	1.468176541	2.809827618	24.34070203	0.478348286	0.463085789	2.001525235	31474241.64	8.638926556	-2802870.244	2.617169696	40807319.87	0.980554067	-19.68585424	0.275477374	0
1.199798168	15.70780294	34.57438274	2.981947255	20.95513239	3.882139474	3.073064683	13.29883111	1.807107494	10661805.25	27.13427891	-234741.5713	-1.446626193	21.74615309	2.617169696	40807319.87	17.76936516	14.24245207	38388.41122	19.17464858	1.462505071	2.718735796	11.8758129	0.868722948	2.854663095	0.982536908	0.759111575	13.93038213	1.171418636	38388.41122	19.17464858	1.462505071	2.718735796	3.32004112	3.03401443	20.77198053	0.397555356	0.586851885	2.20069704	93365437.34	2.800091859	-317274.1479	3.093253293	43205558.69	0.201237026	9.928220733	0.693325297	0
-3.082805848	12.27962103	25.92854281	2.809827618	24.34070203	4.184452801	3.366377631	17.49205317	1.847240241	11563414.54	18.21895541	750830.1189	6.275770916	10.80489442	3.093253293	43205558.69	32.1311472	21.55968172	38017.56367	18.97181531	3.659522005	6.941625011	14.74284663	2.014464081	3.9452616	4.477731177	0.975791329	12.85263062	1.199798168	38017.56367	18.97181531	3.659522005	6.941625011	3.906920999	3.026654753	20.93275055	0.724936772	0.248278607	2.308591068	30317725.71	1.7054057	978407.6839	0.498947852	39071365.66	0.237817106	50.44063845	0.45156583	0
1.267104873	13.73504038	31.19197966	3.03401443	20.77198053	3.920586719	3.119829884	13.25524975	1.777271158	13418225.02	20.3404798	-178383.9376	24.68617879	16.80183045	0.498947852	39071365.66	31.77703814	19.19129401	-15767.41347	33.82182318	1.517420028	2.666728224	10.52032092	-0.466491822	2.903195922	8.563698373	1.504061116	13.77255385	-3.082805848	-15767.41347	33.82182318	1.517420028	2.666728224	1.514169208	2.503104272	24.48797696	0.728417823	0.423705026	2.530553039	45320799.62	2.459202081	-1073173.591	8.365004914	81382674.48	0.615611037	14.95847737	0.451712839	0
1.201050183	12.23793292	26.85399875	3.026654753	20.93275055	3.893716404	3.071545706	13.34205793	1.786947473	9021715.993	18.19909727	247355.5689	3.897965873	13.49029813	8.365004914	81382674.48	18.86659286	17.49740981	56444.34492	33.86663613	2.583628959	2.69987592	19.47072197	0.883753368	3.386158044	3.098351517	3.928883713	13.43914203	1.267104873	56444.34492	33.86663613	2.583628959	2.69987592	4.742990934	3.063651059	20.96156297	0.625287856	0.447914888	2.004430387	30177292.18	5.084492168	-1178719.344	0.677793891	38796367.99	0.465985998	29.60040512	0.259373446	0
1.2084242	14.15959325	13.66440112	2.503104272	24.48797696	4.389281498	3.568178127	16.61510832	1.723637135	10033068.54	19.46357782	-120246.827	-3.406935169	15.32906109	0.677793891	38796367.99	31.19615261	17.96455234	4508.355702	24.76517053	2.37980506	1.038879021	14.87461236	1.548736277	2.934522128	8.656093333	2.73350466	10.78502567	1.201050183	4508.355702	24.76517053	2.37980506	1.038879021	4.004512417	2.926209703	24.04186031	0.391112889	0.277472263	2.125457202	39119492.09	5.185880284	-2797615.643	1.730529332	41196680.28	0.357207623	13.50835352	0.452824353	0
1.180417577	22.87985216	29.93717653	3.063651059	20.96156297	3.93997571	3.100914441	13.184777	1.768971995	10338352.85	20.18957947	353037.9621	20.06834624	18.01281515	1.730529332	41196680.28	19.22413921	15.55853584	-12289.87413	33.04095327	1.402565082	0.485096856	6.318101837	1.498834086	3.490938014	5.83389943	0.016644162	11.27416038	1.2084242	-12289.87413	33.04095327	1.402565082	0.485096856	1.503736849	2.64834479	23.97405178	0.834702329	0.504454653	2.161990049	44253657.16	1.222631298	-2547128.923	3.697166162	62328024.43	0.982978385	34.31223829	0.415338088	0
1.195889644	12.16505544	26.93943209	2.926209703	24.04186031	4.293944609	3.782453597	18.9789753	1.641287091	16805869.97	19.50210293	2564171.661	11.24293323	12.60351522	3.697166162	62328024.43	23.63830203	12.70903732	-10492.59101	19.64723643	8.957581761	4.933678019	12.71616556	1.577036006	5.941560488	6.076873265	2.657362761	13.65324518	1.180417577	-10492.59101	19.64723643	8.957581761	4.933678019	3.913440333	2.990230379	20.87858275	0.392232883	0.447925036	2.935946667	39391935.37	7.32765637	18478813.7	5.115819566	44962385.88	0.345501708	123.1797378	0.268714268	0
0.975700427	10.66402728	23.70993095	2.990230379	20.87858275	3.884008169	3.062675798	13.39891798	1.803667621	10116145.98	19.51136572	-150680.554	-3.246371728	15.33032689	5.115819566	44962385.88	21.02048845	13.46309762	4119.130999	24.72798902	2.444145714	0.962589815	14.89060063	1.538774145	2.941240987	3.525036889	3.052165002	13.40409906	1.195889644	4119.130999	24.72798902	2.444145714	0.962589815	4.027839822	3.062969993	20.89439061	0.391366181	0.269531828	2.135398935	39457440.33	5.178316765	-2746600.467	1.761536351	39682198.8	0.357843008	14.38629135	0.457289126	0
1.213601284	9.614872519	23.70450098	3.062969993	20.89439061	3.948549541	3.101905631	13.05939385	1.771302089	47545984.42	27.80877045	-528736.9905	9.948609726	22.79338289	1.761536351	39682198.8	23.96730344	13.66600814	38200.69016	19.1505206	1.766929912	-0.362248921	21.15566609	1.498371167	2.440424346	2.184436193	0.690133147	12.25543489	0.975700427	38200.69016	19.1505206	1.766929912	-0.362248921	2.865781229	2.83915473	26.61938993	0.339541944	0.269909522	6.614563142	98135331.33	3.985859504	7771648.75	0.016563473	40574057.22	0.226441385	-3.252394425	0.217611577	0
1.142310432	15.96307755	24.13220381	2.83915473	26.61938993	4.78447488	3.669255907	17.84848476	1.933596528	7986526.889	18.11877417	-881700.8953	-6.452015283	12.78182333	0.016563473	40574057.22	17.03989086	7.81827054	161217.8687	28.33896483	3.659537617	6.957061509	15.00201016	0.728744979	2.21834385	3.541405567	2.621153986	12.50695675	1.213601284	161217.8687	28.33896483	3.659537617	6.957061509	4.754594418	3.033347652	20.86553528	0.389639029	0.420195077	1.880551092	29609260.29	1.366941754	-2887375.981	1.075302074	40281612.3	0.41083199	-10.02466499	0.255796177	0
1.073995177	13.58102743	22.23122601	3.033347652	20.86553528	3.970326539	3.121704441	13.07145632	1.765307658	10893961.38	19.58710213	806245.8231	8.838036147	12.02227336	1.075302074	40281612.3	20.83087109	9.34684741	38037.3031	19.2241738	1.381748724	0.526651171	20.37671407	1.043594121	4.022019365	5.969673117	2.443390649	14.61831038	1.142310432	38037.3031	19.2241738	1.381748724	0.526651171	3.190928856	3.022653584	20.9733458	0.980098784	0.662096473	2.228478762	39993035.81	5.915213407	6393157.41	3.714811883	41638587	0.277061762	52.77383598	0.462272468	0
1.162180207	21.9385608	25.54874206	3.022653584	20.9733458	3.949858489	3.120326962	13.01762538	1.764984027	30743448.96	25.07320011	234643.9232	10.41530215	39.51499423	3.714811883	41638587	20.38601796	14.13277729	85160.37953	37.53479674	4.190443525	5.491763673	11.79342986	1.82720189	3.350491456	2.459934079	0.207904202	11.21704241	1.073995177	85160.37953	37.53479674	4.190443525	5.491763673	4.077262432	2.907930001	24.47925115	0.335884761	0.410075142	4.603832705	78789824.67	3.202078189	5102197.807	8.263853746	188172997.1	0.26415542	28.90508106	0.329678514	0
1.308755035	20.00593268	27.22505033	2.907930001	24.47925115	4.161216026	3.348496511	17.42165723	2.017158456	18719573.93	24.80563786	2204423.032	3.472332175	14.89955458	8.263853746	188172997.1	19.1612796	15.23316633	21188.91769	28.01039906	7.921491242	9.05473562	11.94569554	1.728687241	5.683496262	4.462858045	3.000929521	13.28896753	1.162180207	21188.91769	28.01039906	7.921491242	9.05473562	4.560293347	2.543141514	23.99311062	0.297281213	0.404736072	3.164956319	76897668.14	9.964389383	13755696.49	4.896401242	156619950.2	0.387612242	109.2093809	0.437275839	0
1.295979239	8.173600894	17.59330992	2.543141514	23.99311062	4.107153329	3.389315149	15.49219522	1.798173173	11947598.96	21.49351069	1798226.939	5.315981273	14.37289092	4.896401242	156619950.2	23.20291203	7.422539239	-11980.2776	13.45670825	8.664000667	8.012355473	13.06280091	1.608168841	5.182170933	8.354849303	3.378722845	11.92555713	1.308755035	-11980.2776	13.45670825	8.664000667	8.012355473	5.172895573	4.181448963	24.38967058	0.473830135	0.278019537	2.354565755	53474845.8	4.907333626	17305933.51	2.444785219	42474302.1	1.005087158	93.3683939	0.222949354	0
1.104105436	8.572654122	18.29847117	4.181448963	24.38967058	4.326462032	3.348160233	15.46352177	2.111789916	57923653.03	28.46654144	-1181185.834	9.607013915	15.27884209	2.444785219	42474302.1	17.45604698	12.80457198	-15656.03619	22.6546969	1.406094571	2.742137736	23.28560602	2.500459077	1.713456551	1.423030705	4.350701336	11.89737412	1.295979239	-15656.03619	22.6546969	1.406094571	2.742137736	1.500923444	2.997652816	20.76290463	0.579268782	0.338674267	7.856440845	102786980.3	1.388362644	6332478.583	0.230677018	40107729.43	0.393255087	-30.84771815	0.185692982	0
1.170149603	14.29165446	18.65325437	2.997652816	20.76290463	3.884546767	3.093586009	13.21110338	1.798342694	8698153.027	18.29321363	-1121093.079	-16.60554229	11.92312304	0.230677018	40107729.43	16.24270584	15.34924135	-12182.20368	33.73513519	1.371296125	7.11027249	12.5651174	1.494914006	1.764859857	0.41520991	4.296266344	14.29280516	1.104105436	-12182.20368	33.73513519	1.371296125	7.11027249	1.029179229	3.144916878	24.53908387	0.649625672	0.43061775	1.965710165	30842867.65	1.626056754	-3530745.912	5.51023665	37584901.71	0.538739343	-22.88131074	0.646120092	0
2.99817733	9.460431338	13.55892539	3.144916878	24.53908387	4.07275136	3.456957187	17.47683181	1.657149553	10668227.21	20.03842148	388439.959	-2.217541643	12.06628707	5.51023665	37584901.71	16.74253659	11.54756982	74763.06185	38.34929372	2.614381258	2.703120952	9.464869906	1.291263969	3.516068016	1.480373847	2.737905819	13.79539756	1.170149603	74763.06185	38.34929372	2.614381258	2.703120952	2.810614663	2.829507343	25.26370809	0.490502815	0.703026041	2.201465544	43184692.52	8.767117631	804877.866	0.795204039	39185913.67	0.391060145	35.30579546	0.428631713	0
1.213693983	14.01830144	25.6516153	2.829507343	25.26370809	4.231253024	3.481694245	19.03438856	1.641211823	12815380.46	17.98185288	-778342.9172	2.456310543	11.00591021	0.795204039	39185913.67	16.27291667	11.38065827	38649.27574	18.75857034	1.567268751	7.144588872	14.17414196	0.532405024	2.196348525	6.401557145	0.58969529	13.77373207	2.99817733	38649.27574	18.75857034	1.567268751	7.144588872	0.844963821	2.807695764	24.93956017	0.719945568	0.759051686	2.45841167	28640975.31	1.385306368	-4179672.956	2.950881661	39823010.75	0.995522905	-10.6209078	0.498868632	0
1.27878468	15.69740722	27.95350817	2.807695764	24.93956017	4.391378715	3.48288399	18.49600147	1.683717648	19848859.53	21.48932448	673087.9746	-16.39357713	12.74107706	2.950881661	39823010.75	17.22305613	9.959799816	-14234.76822	33.43464789	1.420638267	0.593985667	16.55635774	0.797657498	3.858407352	4.364370906	3.293579958	14.66892066	1.395928777	-14234.76822	33.43464789	1.420638267	0.593985667	1.487154093	3.036471422	20.62692048	0.611617519	0.503816197	3.300095979	53445241.58	0.993451965	-3948241.142	0.665304319	69923532.16	0.616935237	47.32044642	0.158771987	0
6.291564499	14.35934492	13.50735479	3.036471422	20.62692048	3.984141864	3.144305373	13.13236309	1.744559425	33630971.6	20.00125379	320022.7953	-1.470374326	10.74381697	0.665304319	69923532.16	16.91176374	9.92296856	5771.434567	6.787923922	1.851948027	1.396806361	18.55282438	1.043214653	3.441900922	1.383130935	3.291254885	12.33168614	1.213693983	5771.434567	6.787923922	1.851948027	1.396806361	0.96235909	8.250051377	13.32789625	0.895042454	0.557789876	4.949377559	42921848.7	1.671251346	1528228.057	0.305222119	37892960.88	0.998205016	32.36598992	0.378459084	0
-3.33419147	12.23911611	25.83109538	8.250051377	13.32789625	3.523475795	2.979463603	12.50669644	-0.75299966	14303691.37	20.21454505	747132.8724	-0.359619813	11.05062082	0.305222119	37892960.88	18.82564132	7.310882293	38995.34123	21.12181468	4.603900197	8.333322923	16.75518373	1.912876718	3.934319709	5.005116613	3.293603071	13.53435117	1.27878468	38995.34123	21.12181468	4.603900197	8.333322923	5.967283449	1.831310864	23.60560375	0.396970145	0.543100799	2.63651527	44430209.63	1.070783917	-3285114.493	1.264060342	40712756.96	0.254528602	49.98973691	0.384115471	0
1.181131055	23.13302246	30.08091986	1.831310864	23.60560375	5.222465316	2.495122898	17.09658292	2.682841849	9905442.142	18.3959823	92120.44855	9.746115642	10.86834917	1.264060342	40712756.96	16.76143233	10.30696857	38139.15082	19.07228808	1.872285538	1.213400832	20.54309578	1.257270353	3.194719411	3.559868429	9.505289097	11.72890517	1.234320495	38139.15082	19.07228808	1.872285538	1.213400832	2.892905941	4.117745685	18.43299086	0.500016841	0.282179845	2.110184371	31569630.91	6.468206167	-330735.3946	3.871338449	52682939.26	0.405925672	24.1821988	0.224852825	0
1.118578654	17.07552965	22.89052108	4.117745685	18.43299086	2.198854425	1.56185236	20.18504487	4.459821311	27209532.99	18.87435291	401949.5822	12.46567657	10.83867397	3.871338449	52682939.26	16.95786559	11.87872787	39025.54287	18.974384	1.418903029	0.515575136	14.33391993	2.288893235	3.53238883	6.586446707	3.397530858	12.88332156	6.291564499	39025.54287	18.974384	1.418903029	0.515575136	1.441983393	2.45133447	15.32286364	0.519556592	0.767282487	4.180935076	34952589.75	1.168513876	-1516085.033	0.266970836	38368056.83	0.996070154	36.34002589	0.480638558	0
1.184629675	12.59335195	24.85857531	2.45133447	15.32286364	3.011761755	1.499172201	13.16815099	2.795632409	12986981.62	20.27689257	-116421.6691	24.02111426	16.79749166	0.266970836	38368056.83	15.8294822	4.0864186	-14097.63521	33.04012905	1.419089045	2.698052503	10.89797774	-0.565649308	2.94367253	0.784831946	4.448434664	12.0566588	-3.33419147	-14097.63521	33.04012905	1.419089045	2.698052503	1.532907147	3.994461843	15.2657226	0.733889039	0.423568547	2.478946885	44871121.14	2.489091589	-968351.0695	8.024293004	81259189.97	0.612042158	14.75077849	0.459478625	0
1.014738146	10.80941135	24.90105806	3.994461843	15.2657226	1.555810152	1.464374161	16.1914832	2.873123397	19122387.18	28.63659676	-413378.1094	21.22815627	20.35505674	8.024293004	81259189.97	17.23016535	11.79581318	-14966.37388	33.80425102	2.010012217	3.797663843	7.305147491	-0.040051047	2.654612636	2.08493043	4.110530338	12.46996164	4.240702059	-14966.37388	33.80425102	2.010012217	3.797663843	1.788715302	1.857603706	25.97147718	0.748213192	0.422017728	3.213160286	103989583.8	1.329551091	2220965.819	0.877856338	43056488.49	1.019102296	3.956846649	0.235121777	0
1.394327685	7.808663638	21.71192413	1.857603706	25.97147718	5.2920359	3.597326644	9.420951692	-0.516431229	16645637.61	19.52161144	2641373.975	11.06029864	12.48509542	0.877856338	43056488.49	18.84521683	17.74148313	-10101.02036	19.65942127	8.85433834	4.907074039	12.63302674	1.578101321	6.047915018	1.86113721	3.547348922	13.376417	1.184629675	-12222.7824	22.54869583	2.091384065	3.801395582	4.501103498	4.009344172	18.88425927	0.366666539	0.503901615	1.908900045	29353225.83	3.603681349	-2719311.369	3.328560107	38957770.69	0.313080838	19.83877262	0.493513207	0
1.220847702	15.85702886	26.66086819	4.431120114	26.9119463	5.753841682	5.41536856	17.99619138	-0.603909442	12255998.9	18.56620173	1092926.288	0.364945428	13.9960814	5.152862212	44082315.57	18.11334409	14.70659974	38059.33835	19.13207064	2.375161648	0.987354522	8.612964795	1.892954786	4.338103144	0.064849024	1.748319462	10.80463067	1.014738146	-13386.965	14.49503953	1.5020807	0.449069987	3.180331327	1.853809013	46.12584503	0.487154872	0.402304616	1.955996764	38517199.12	3.668747573	-643525.9636	3.052208265	39293460.67	1.01608532	1.171944489	0.590166319	0
1.174619569	22.70867501	28.36038446	1.654311432	18.66189674	1.927418823	2.502990035	9.973218229	1.58166271	8223423.03	18.08256936	-53004.50947	-15.95313951	10.834539	7.251413108	40241192.74	21.95156727	12.90734065	-12222.7824	22.54869583	2.091384065	3.801395582	11.69070156	2.041900236	3.073033512	4.25105808	3.747559789	16.10078167	1.174718712	106584.1145	22.64830067	2.542302819	2.693733769	2.156789509	3.119822363	17.74870044	0.353095178	0.323051626	2.396403852	71922908.06	2.225819517	1279880.473	1.693600429	42145592.39	0.136229474	14.50572964	0.584902137	0
1.174718712	12.236519	17.52722926	4.009344172	18.88425927	1.895464988	1.744834385	22.34927133	2.868803439	8616983.639	19.37840999	-457111.2327	-0.107747891	13.78091166	3.052208265	39293460.67	17.58272938	11.22458488	-13386.965	14.49503953	1.5020807	0.449069987	14.74531178	2.13923696	2.520587704	4.129292423	0.896772644	10.46291524	-4.574906217	-13279.23799	33.22036143	1.381099793	2.687782413	1.495204876	2.116325791	14.76077294	0.582723199	0.570017561	2.277597681	35806316.35	1.345152074	1455645.058	1.636577166	43317425.99	1.024085185	-11.12048027	0.283879793	0
4.156749322	11.26824705	12.96945644	1.853809013	46.12584503	8.291599834	2.802998771	21.93644046	3.152724153	14694698.07	34.34646165	785210.3016	4.803446634	16.91965733	5.613656119	95985357.45	18.21068568	15.55699719	-12624.92051	17.21802182	7.815601762	3.482521901	11.6529527	1.430316125	3.986289179	3.24051675	1.894322127	10.08412624	1.161394851	21265.09083	28.2025351	8.196097738	9.118765488	4.60567411	1.602230483	28.60365321	0.296728898	0.407738271	3.163433789	76728622.34	10.33682423	13317325.35	4.898392278	151210976.7	0.389809648	113.5384483	0.444177068	0
-4.574906217	9.500231678	12.81733043	1.665158703	28.1777204	3.82674119	6.19881411	21.40131535	-0.428894163	46414681.68	55.25838386	2455969.524	2.392685047	11.35528075	0.754368008	44416716.2	20.31578033	20.43055444	18378.0335	25.83072653	13.31523903	12.29280423	11.38164494	1.867644528	5.993502203	2.408139857	1.431760894	14.40076952	1.170185131	102447.5929	22.61850908	2.522190551	2.737023174	2.120327522	2.686854663	29.02018217	0.347672537	0.332844425	2.31184557	71945785.74	2.349264863	1296950.429	1.763937093	41972917.6	0.152379395	14.97744683	0.596236385	0
0.850384765	14.62363504	13.50970376	3.938217208	15.52434672	1.539298726	1.459254422	16.17669883	2.791015778	18880131.59	29.07765761	-408991.7318	20.31588103	20.11995062	1.636577166	43317425.99	18.12287455	3.327706745	-15917.2986	33.36549606	2.066332553	3.790430206	7.275895467	0.011661384	2.66924653	8.094060278	2.487433816	13.73397931	1.394327685	5402.876893	8.252653595	1.546449898	-0.954862549	1.33605399	2.888457045	24.0327057	0.49850511	0.268816001	5.385779948	148834355.8	1.440148398	10838893	0.150669778	39458501.86	0.313745829	-33.4349308	0.179134516	0
1.161394851	21.70524538	25.58423904	2.116325791	14.76077294	1.234401022	1.61866841	9.787478086	2.779508738	10907055.15	27.25643806	-231781.9426	-1.602126262	21.8382492	0.366017708	38646125.44	35.20895176	27.45915034	-13279.23799	33.22036143	1.381099793	2.687782413	31.66463492	1.147781603	2.150932919	1.762039913	6.642817201	13.42911779	4.156749322	-15917.2986	33.36549606	2.066332553	3.790430206	1.805204033	2.558296123	24.44813391	0.745768683	0.421936331	3.184169977	107108694	1.16336504	2241438.645	0.754368008	44416716.2	1.003123716	5.69902378	0.234628907	0
1.125284037	17.43382461	27.98587094	1.701015134	17.87703162	1.498870074	2.855094193	20.70113933	2.11461948	8261699.786	18.42565891	466565.6863	44.39795264	10.93707407	3.945940543	55578858.49	21.57690245	8.707560993	-12833.57183	33.23710352	1.37368606	2.69218303	5.154979117	1.147435474	3.612011204	2.032660033	2.419872447	13.43680687	1.095406758	10034.72393	33.75025137	8.611860445	7.796343305	3.511308069	2.681862146	28.59192701	0.398191228	0.444571349	2.916774343	80753851.21	9.109847005	19113072.17	6.113301272	301763665.4	0.472333509	121.4314616	0.146138575	0
1.095406758	22.87205598	26.46414704	1.67674773	43.1682612	7.843010507	5.340461356	23.16566529	2.43883883	10206466.46	23.48595583	1600182.927	8.383694054	12.06811554	4.898392278	151210976.7	26.87013792	13.82189584	-1920.718925	31.07080974	6.8235349	4.366901505	8.674419546	1.31098535	4.944564492	0.436796559	3.612242697	12.27118323	1.08160502	-12358.79164	43.02049504	13.57288485	7.335211974	4.497458619	1.762932943	25.18518517	0.261388017	0.511345394	3.504332344	83493170.47	7.313023082	36833810.95	5.497981186	313873633.5	0.510449169	110.4860985	0.571002016	0
1.056474029	13.75975195	25.34331095	1.602230483	28.60365321	2.914984703	1.914667441	9.665588226	1.797992821	62371723.51	31.41536524	1164564.42	12.17007094	15.50391074	3.910420256	44960208.39	19.04202984	19.61635351	21265.09083	28.2025351	8.196097738	9.118765488	11.95193485	1.731838538	5.75209963	2.662684118	1.122381436	10.66082074	1.056474029	5754.908554	13.99979436	2.401857963	0.978776169	2.570159125	1.737080563	38.64540626	0.381695393	0.336410967	6.755218603	40827808.25	5.952258145	11715975.53	3.816243238	70967651.7	0.527599953	46.09470222	0.359642987	0
-4.10654552	25.40845974	22.0613403	1.968062201	26.52836298	3.738761683	3.689866062	13.49911092	0.859364516	9671607.729	18.20242003	3134638.985	-3.761104909	10.91197642	3.504988236	69578101.56	33.24554843	12.28158914	38672.64094	21.25133488	3.840467685	0.870934255	21.79930591	2.376191273	6.611769141	4.625854491	1.456758286	12.43140169	1.161520058	38197.21873	18.97839524	1.590464613	7.128433353	0.829344578	3.315492546	26.51657257	0.429412384	0.226675487	2.105005365	29102154.2	8.121343025	-1351288.235	4.425305991	38473136.32	0.528276194	42.13166793	0.319138814	0
1.08852844	22.8353759	26.32724487	1.599482338	23.82131384	5.739141247	5.662638638	14.18092084	2.867794789	13296486.11	19.58038301	2188102.948	7.584933068	21.75417081	6.156082768	305058303.7	21.13145313	6.542854939	226475.4284	5.890915276	1.454060532	-1.554301069	6.215395721	2.341679736	6.736632102	9.772671041	4.361680486	11.061302	1.382631349	37926.87558	19.17927685	1.433527975	-0.948519722	1.124170482	2.947591126	24.9984214	0.377070248	0.236937534	2.438741206	82564525.61	1.957307519	-733548.358	2.985312815	79854185.92	0.21338336	42.80564666	0.132461687	0
-3.976809471	25.14321859	21.98888519	1.958385298	26.5192729	3.747713123	3.68881169	13.44280941	0.87325499	48721362.44	19.70514395	256022.8955	8.188067893	15.20662619	3.499785985	69598501.73	21.68794432	22.95377494	9075.415393	33.30072581	8.341541972	7.803868772	15.65827585	1.480901578	5.913626233	3.828993459	2.454689806	14.06779829	1.269609921	161692.1485	28.31006375	3.658962437	7.095616355	3.033728112	3.102186716	23.96709815	0.676449467	0.285418279	1.870768619	31699451.67	3.578331109	-3121016.99	2.745255178	39555297.42	0.040509642	9.288061309	0.500448233	0
1.382631349	14.9739778	22.68523325	1.615611188	28.71742432	2.85899292	1.959877688	9.955309695	1.788271438	46574282.91	31.42741332	3230066.775	27.10758119	18.29742244	1.763937093	41972917.6	18.08227554	16.25077154	222989.7388	6.544068582	1.567538506	-1.402734698	6.293308102	2.278833094	6.653087727	4.11712148	0.329293906	12.02588144	1.220847702	-12624.92051	17.21802182	7.815601762	3.482521901	3.179448323	1.665158703	28.1777204	0.292663678	0.284301279	2.683306368	144368815.7	6.469960893	9404737.171	5.613656119	95985357.45	0.741944153	51.96349813	0.419772179	0
-12.70558886	13.18346998	24.85602852	2.558296123	24.44813391	4.488703138	3.926402898	16.77253015	1.652382296	50264224.88	68.48175859	1731925.858	15.82305539	22.44747762	0.626351852	43081463.33	17.06709445	22.08707238	38723.93884	18.84896096	1.395737538	0.538068119	17.52174608	1.132589668	3.24701237	2.964241321	1.003824585	10.79139031	1.144573265	38672.64094	21.25133488	3.840467685	0.870934255	3.380824263	1.968062201	26.52836298	0.353318608	0.616381546	2.08220181	30200790.14	1.918991174	-1763608.138	3.910420256	44960208.39	0.135128936	147.8019167	0.690576914	0
1.138226352	24.75086395	25.88206756	1.648245891	41.30675259	8.553389131	8.35412134	9.380102342	-1.088474584	46962457.02	31.36225806	3240263.015	26.81492799	18.15216779	4.491227116	49392391.08	44.76156644	19.81753817	-12695.25407	33.39115052	2.592774834	2.734913789	10.50232839	-0.697246831	6.407908041	10.82926872	3.599843382	11.70867285	-12.70558886	38723.93884	18.84896096	1.395737538	0.538068119	1.393572248	2.636067755	24.42602342	0.370863623	0.567003268	19.32954937	87517168.21	0.983051293	-1829249.818	1.50016889	105438083.3	0.102264995	24.73999125	0.222809583	0
0.994036938	10.95365517	24.83494579	2.64834479	23.97405178	4.040901479	3.421091868	15.42727825	1.881344233	7903723.475	18.37083569	-1530005.392	-4.540776878	10.75294389	5.452163176	148555075.1	26.54784928	26.57347588	101697.4088	28.11768182	1.714179168	-1.18431688	14.75357587	0.999021268	3.752783847	4.011862907	1.730533884	14.88594031	1.118578654	38059.33835	19.13207064	2.375161648	0.987354522	4.117032273	1.654311432	18.66189674	0.371097465	0.307305008	2.391471444	32773394.94	1.923207929	3745173.606	7.251413108	40241192.74	0.206082766	63.52963174	0.581998882	1
1.231475305	19.79201517	22.11210886	3.119822363	17.74870044	1.474620556	1.88539302	13.05595191	0.711397188	15030064.61	34.54972073	789715.3854	4.752969615	17.06766856	3.328560107	38957770.69	20.61832585	13.42879281	37981.12006	33.14798085	2.36159984	1.004491496	13.78173766	1.641901071	3.384496053	1.84446068	2.785116732	12.17051286	1.08852844	9075.415393	33.30072581	8.341541972	7.803868772	3.526446933	1.958385298	26.5192729	0.399726942	0.447541096	2.845990621	80214117.39	9.037656473	19066278.07	6.156082768	305058303.7	0.474064676	123.8713485	0.160971516	1
1.115637035	8.515218998	18.53830827	2.686854663	29.02018217	5.025576032	4.31379506	17.12829351	1.779345023	11590610.57	24.10541207	-153253.7564	-0.26653265	16.64243062	2.418038111	59602392.24	18.160156	14.30831241	102447.5929	22.61850908	2.522190551	2.737023174	13.66586964	1.576997316	2.941591953	4.527190973	4.440549548	7.388811525	1.125284037	37867.29217	21.25656175	8.845666863	7.012133902	5.086365408	2.188845642	30.82419434	0.288917522	0.383870458	8.388733768	123640580.6	2.648914813	15308884.03	6.835803837	278178523.7	0.487694905	69.13492144	0.261017614	1
1.395928777	15.4142318	48.90895288	2.888457045	24.0327057	4.073460687	3.38223602	17.16505451	1.709575856	37277739.2	34.97791574	-1340956.169	14.45208928	13.52073582	0.150669778	39458501.86	18.7006837	12.73211597	5402.876893	8.252653595	1.546449898	-0.954862549	23.15371708	1.394461305	1.621490178	7.515035222	2.941281409	11.36585208	3.938774459	105570.5673	22.61565049	2.224908678	-1.110342103	2.157344276	2.219352773	31.15663656	0.361112387	0.669687504	4.668093187	89076801.95	1.16010588	8534644.928	1.521421084	75937433.4	0.267783721	19.428801	0.305242405	1
1.234320495	13.18730325	31.01775771	2.194537739	31.52450993	5.302296902	4.75232739	17.5876134	0.669743352	12297216.24	24.10217703	-120543.4489	-0.039475285	16.58427667	1.693600429	42145592.39	18.19074446	12.69068846	106584.1145	22.64830067	2.542302819	2.693733769	13.65535467	1.579028784	2.892615331	1.517157935	0.338155998	9.840489127	1.176798956	18726.78896	25.85920827	13.12586008	12.25767749	4.299099364	3.02325876	20.59264673	0.380411128	0.468968114	6.608490984	284914220	4.914869012	15021204.89	2.380385987	58472132.94	0.587031828	121.7188782	0.232688617	1
4.240702059	11.02395943	13.64018368	2.188845642	30.82419434	5.155379488	4.782170302	17.66863403	0.727100911	11304420.36	18.99507496	-753000.9015	26.34612461	18.09551267	3.054872935	41067783.39	21.29106947	12.07428804	37993.35428	18.85223934	1.448185015	2.694884029	11.96544683	0.864584751	2.824754416	1.517213974	4.363269254	12.56345982	1.181131055	-10101.02036	19.65942127	8.85433834	4.907074039	3.87143705	4.431120114	26.9119463	0.385415961	0.449672487	2.916771937	39529896.32	7.115080515	18196069.94	5.152862212	44082315.57	0.344889816	125.5109362	0.269994228	1
1.170185131	12.24184118	17.61009969	2.219352773	31.15663656	5.15646028	4.671849089	17.7146463	0.68418488	18706851.01	24.78173377	2322800.501	3.483074179	14.8743194	6.835803837	278178523.7	16.79193882	17.65671507	37867.29217	21.25656175	8.845666863	7.012133902	19.00665621	1.291015692	4.463472295	7.706807194	1.552132725	9.605394066	1.174619569	18378.0335	25.83072653	13.31523903	12.29280423	4.280318221	3.938217208	15.52434672	0.371079528	0.470044749	6.479182095	292254514	4.917655163	15710930.57	2.418038111	59602392.24	0.590047033	120.6634203	0.229477181	1
1.160785695	11.99343251	16.01660444	2.715690721	26.84015602	4.79675354	3.392469667	17.67101714	1.663078874	31280437.41	26.52784022	-10906.40488	21.9771338	12.52554631	1.521421084	75937433.4	18.72831017	11.75499804	105570.5673	22.61565049	2.224908678	-1.110342103	13.42548842	0.210762807	3.089029046	4.935926355	5.370101545	10.82423084	0.850384765	-12833.57183	33.23710352	1.37368606	2.69218303	0.991560873	1.701015134	17.87703162	0.776964244	0.748171976	1.913480558	31779499.04	2.663652625	6249822.517	0.366017708	38646125.44	1.015805997	38.61862639	0.495647474	1
1.359357507	19.44202334	22.65869753	2.681862146	28.59192701	5.674440181	3.73898772	19.46670278	1.642889093	43234496.16	21.48477511	1205299.68	17.15839147	11.17655655	6.113301272	301763665.4	16.85986258	17.28678354	5527.317764	46.67517028	5.608173578	2.035120049	26.4151843	2.224233065	4.522923943	0.713925509	1.907306087	11.93865923	1.359357507	-1920.718925	31.07080974	6.8235349	4.366901505	4.452566829	1.67674773	43.1682612	0.544970583	0.434022932	2.146207432	67565092.37	9.093535667	12264870.62	3.945940543	55578858.49	0.409057323	88.28314691	0.390747718	1
3.938774459	12.81416561	81.52133031	3.017049077	23.20866891	5.194587068	4.228134054	10.25043046	1.782246088	16645657.72	25.35092521	2474303.011	10.0120399	27.54162613	1.332088642	105447541.8	36.18289794	17.97601114	10034.72393	33.75025137	8.611860445	7.796343305	15.64418855	1.477653421	5.99861866	4.168350871	8.045699185	12.58741608	-4.10654552	226475.4284	5.890915276	1.454060532	-1.554301069	2.119001474	1.599482338	23.82131384	0.362754615	0.306150574	6.498281298	123725782.6	1.273892232	22176351.37	3.504988236	69578101.56	0.133553108	150.6551681	0.318965625	1
1.180440289	17.50984102	30.91203638	1.762932943	25.18518517	6.096032083	4.894061906	24.7942375	2.183214022	158820782.7	26.37572861	142564.2774	-3.986109675	13.97494694	5.497981186	313873633.5	53.37414866	26.88421629	38401.40672	18.96278014	1.591619591	0.541795076	17.54519872	1.148776697	3.254830092	0.734599109	2.2458032	8.872104753	-3.976809471	222989.7388	6.544068582	1.567538506	-1.402734698	2.180957775	1.615611188	28.71742432	0.366415067	0.304212407	6.544733425	123265015.3	1.445814206	21649132.73	3.499785985	69598501.73	0.11916922	143.2607459	0.319899336	1
1.144573265	25.17414664	25.95859049	1.755105881	40.13485794	13.76303013	3.141900919	15.2072274	1.59547194	21555547.16	25.73828134	2220782.446	12.14680205	17.47430107	3.816243238	70967651.7	17.49135047	27.14105906	-12358.79164	43.02049504	13.57288485	7.335211974	10.07477652	1.181900557	5.740409134	0.726707241	3.392245183	10.42903518	1.160785695	37993.35428	18.85223934	1.448185015	2.694884029	3.335363035	2.194537739	31.52450993	0.399172	0.590087168	2.230045671	94229326.88	2.855671559	174363.3526	3.054872935	41067783.39	0.210341965	11.92801388	0.704154478	1
-12.65670967	13.3302972	24.82751001	1.737080563	38.64540626	5.990421564	5.16490674	8.80560388	-0.890195582	23432016.82	21.65696737	1684503.115	2.10084591	26.27869496	6.727811325	49040932.06	39.56051715	16.98243718	4206.223499	35.58400897	2.568132923	2.747607253	18.47795224	1.225502022	5.678648278	3.142306166	6.215095031	10.17647931	1.180440289	5527.317764	46.67517028	5.608173578	2.035120049	3.438725955	2.715690721	26.84015602	0.356520617	0.47238689	6.09861478	53413069.16	2.108894432	16418892.69	0.626351852	43081463.33	0.458582093	70.20111155	0.384140381	1
1.08160502	21.9565537	28.75159376	1.661528572	20.14291667	5.609907275	3.497902661	13.95248635	1.10183554	16054158.24	25.27460362	2597253.398	10.13586094	28.20004909	7.629092002	307957107.7	23.50836655	12.95103686	5754.908554	13.99979436	2.401857963	0.978776169	17.28731467	0.285998034	3.39380975	2.695022174	1.133120588	9.855697484	-12.65670967	38401.40672	18.96278014	1.591619591	0.541795076	1.370449238	3.017049077	23.20866891	0.3754921	0.567714411	19.93062633	88001093.47	0.785626402	-1647986.907	1.332088642	105447541.8	0.081636709	25.35753968	0.225724138	1
1.164603549	21.52489245	30.90707552	2.23577766	27.21101269	5.237894039	3.261805703	26.82931415	-0.466836086	24719077.98	28.15768523	3026216.357	25.60618506	35.42363493	3.058516642	101584123.3	23.30104594	13.27657019	-9766.155752	23.26831916	5.076471032	6.455943203	19.86464735	0.756064535	5.086400141	8.638874235	4.758259267	14.2053147	1.164603549	4206.223499	35.58400897	2.568132923	2.747607253	3.696838922	1.755105881	40.13485794	0.796527065	0.536344772	2.515984754	39945519.3	5.995218333	7210418.224	4.491227116	49392391.08	0.460208832	112.4032376	0.341092593	1
1.152677317	19.41185314	26.24363492	2.890566215	41.42527184	4.085435876	4.623630437	14.0815126	0.021145615	14090475.08	21.05556147	2770230.215	4.486862678	17.99154315	3.801962734	66951474.4	23.96982541	15.31557916	38383.67001	30.85349269	6.695445004	3.592712277	10.55953216	0.379040054	5.003411559	0.397121983	7.442161663	11.75882257	1.152677317	-9766.155752	23.26831916	5.076471032	6.455943203	4.73833968	1.661528572	20.14291667	0.397890373	1.000231506	3.728886231	54630784.73	5.489702508	7051099.582	6.727811325	49040932.06	0.480382049	88.08987308	0.524727868	1
1.206497307	19.60543375	20.13024786	1.765411966	41.00670409	14.47629678	3.150622221	15.20732367	1.596634414	13615521.17	18.96368786	1486864.859	32.90979414	12.64694477	7.646445598	78233665.35	18.02975413	16.27145837	-13501.47554	33.38951659	2.613416508	2.677321584	10.20341722	-0.676262595	6.378341852	3.598792766	0.196911918	8.763152198	1.206497307	38383.67001	30.85349269	6.695445004	3.592712277	3.92607036	2.23577766	27.21101269	0.385879296	0.323038745	6.939850289	385768060.2	8.403457176	41979201.22	7.629092002	307957107.7	0.320912901	91.05419114	0.165714988	1
1.877510186	23.86409298	47.8999396	3.315492546	26.51657257	2.773904778	2.759486665	20.57352918	-0.648560948	9862164.12	18.04706633	545163.0399	3.75772594	10.75537432	4.425305991	38473136.32	18.65016953	12.55307049	-12232.92598	24.46981352	4.757353619	4.418515192	15.26162671	0.896657419	6.310615311	3.389040211	4.651801143	12.6811179	1.877510186	-13501.47554	33.38951659	2.613416508	2.677321584	2.808706632	1.648245891	41.30675259	0.30333007	0.46827855	3.882906621	100602799.6	3.557159141	22271068.28	3.058516642	101584123.3	0.111420283	135.7005383	0.158253856	1
1.079168677	23.78118457	30.46822364	2.947591126	24.9984214	4.153612105	3.351567828	17.66173885	1.873784123	12651005.53	25.6069654	566483.8508	7.222353	18.27947895	2.985312815	79854185.92	18.22453209	12.73018949	-4590.313105	5.598202059	1.828864814	-1.905392849	10.70271377	1.878432886	4.805878191	0.266216138	4.838856818	14.84675987	1.079168677	-12232.92598	24.46981352	4.757353619	4.418515192	4.203069447	2.890566215	41.42527184	0.309837425	0.672757721	2.611000044	50377740.45	5.950490863	5202808.795	3.801962734	66951474.4	0.562707008	130.9214705	0.800923145	1
-0.022241359	18.70842622	15.73582766	2.636067755	24.42602342	4.127853426	3.529737181	17.85812699	1.655754753	153797923	26.30729868	145358.5534	-3.851395975	13.99849355	1.50016889	105438083.3	18.25136713	12.76936278	38197.21873	18.97839524	1.590464613	7.128433353	14.38882344	1.839191701	3.7085419	1.320752629	6.136308439	12.8872052	-0.022241359	-4590.313105	5.598202059	1.828864814	-1.905392849	2.191081989	1.765411966	41.00670409	0.734385596	0.504140386	2.554163129	35584351.9	3.279387086	7706753.793	7.646445598	78233665.35	0.121694609	79.45787743	0.352628586	1
1.161520058	14.9231196	24.83245661	2.968212845	20.75551078	3.868582086	3.074388342	13.31996026	1.799985829	138552098.8	31.38113877	3218916.532	14.83706683	26.60246396	4.762904332	40771975.01	21.0694257	12.09394773	37926.87558	19.17927685	1.433527975	-0.948519722	23.13986596	1.301388165	3.737035465	7.319173621	1.117990877	8.29832547	1.150929908	4403.253403	28.4079716	7.527802114	11.03845723	4.506786653	2.968212845	20.75551078	0.303386834	0.569206295	17.50510788	123398536.6	2.734597772	30104310.86	4.762904332	40771975.01	0.393282238	153.5717515	0.473824541	1
1.150929908	25.14323752	26.79310615	3.050289682	20.91991136	3.958063975	3.099495921	13.13664947	1.778859521	39860573.29	26.85923966	1977311.237	27.6448866	18.95753021	0.2211597	51459128.55	17.46964466	16.62536989	4403.253403	28.4079716	7.527802114	11.03845723	11.46738981	1.847839994	6.883178496	1.545751801	0.910409829	10.15977564	1.38308783	-12695.02601	22.58022251	1.747323291	-1.842229557	2.170972054	3.050289682	20.91991136	0.306487321	0.431270706	5.694863248	91420404.68	0.873203938	25319993.33	0.2211597	51459128.55	0.245209498	104.0692677	0.331254068	1
1.38308783	20.84756707	12.74704419	2.575259381	25.32197032	4.440848688	3.771459823	18.29319969	1.630599323	24703145.65	28.05261209	3038008.706	24.47488973	35.92464925	3.099685597	102793898.9	18.62219803	11.80000849	-12695.02601	22.58022251	1.747323291	-1.842229557	5.909648888	-0.378862761	5.434554716	2.546902051	5.490289027	13.30880138	1.908468873	-12695.25407	33.39115052	2.592774834	2.734913789	2.80079857	2.575259381	25.32197032	0.293905333	0.468635619	3.881000027	99859739.54	3.486750538	21845808.6	3.099685597	102793898.9	0.100033822	141.4023764	0.148570139	1
1.908468873	24.58100877	47.32105729	2.749668155	25.16922732	4.262818145	3.677401646	17.89420074	1.640112814	10123723.89	18.23829522	3137586.497	-3.780715053	11.04779962	3.911958232	43411490.43	17.22170334	21.91500737	38559.51164	21.19895933	3.8404072	0.920255211	21.74340922	2.359954215	6.585813673	0.262570948	4.931085591	9.757979265	1.138226352	38559.51164	21.19895933	3.8404072	0.920255211	3.369221996	2.749668155	25.16922732	0.353312655	0.610653528	2.136305771	30454493.64	2.084090234	-1290563.37	3.911958232	43411490.43	0.107431954	148.522677	0.70585991	1
1.284245019	18.85454824	14.2187413	3.039157214	20.85521535	3.984260899	3.134858964	13.04793284	1.74520936	46259705.33	25.442238	1607478.573	31.21509159	19.59548012	1.147064553	63284583.38	30.86299329	25.56019054	102929.266	22.62060517	1.410845463	0.613362246	18.79788635	1.142322523	4.912644739	0.458237306	4.815515062	11.82866313	1.284245019	102929.266	22.62060517	1.410845463	0.613362246	1.532145471	3.039157214	20.85521535	0.3699998	0.503658612	6.460636343	81399600.32	0.844662587	16840986.19	1.147064553	63284583.38	0.049691803	82.74937931	0.226506212	1
1.649310035	14.62322366	23.11153569	3.012758869	20.71458723	3.958353718	3.128536173	13.05920834	1.779845496	24500204.85	23.96709807	873547.1297	12.22132386	15.32574853	6.212750885	124155440.8	17.18827045	11.89077623	19444.20766	22.58930356	4.110003886	3.99080872	15.51061722	1.42720689	3.634371894	3.87640071	2.26527851	14.05172019	2.724338687	31657.30788	29.23429145	4.376567952	5.418691699	3.191014316	2.685752482	24.85747555	0.487069828	0.640370086	3.867230832	70967651.7	4.729478315	6970291.445	6.212750885	124155440.8	0.682600872	68.37984548	0.511689565	0
1.646938988	14.78969045	23.25182815	2.756763399	24.65668911	4.572409778	3.407732993	17.88531801	1.8154226	24348021.13	23.96709807	930910.6172	12.74438046	15.31412333	0.102212272	40111700.92	15.36426835	4.233004324	20203.52561	22.68361206	4.120758212	4.038395747	15.45439811	1.425874175	3.617241367	3.870224673	3.907005045	11.4008662	2.716480737	31881.86553	29.98307382	5.152017081	5.620825447	3.200138849	2.577357679	24.47267907	0.492540981	0.539825756	4.018869338	77225468.22	4.531362089	8274715.787	0.102212272	40111700.92	0.675988648	38.83125866	0.343220065	0
2.05859105	15.59312288	24.0387076	3.041694742	30.49183663	4.806447002	3.966998495	18.09815975	1.975777525	24727730.98	24.26876603	942643.8599	12.4597858	15.31778361	5.051390173	44450242.25	21.14194929	13.42570603	41861.76549	29.08345324	3.921008155	5.84585397	17.57819144	2.07017227	4.026233657	5.760630098	3.037943335	13.2918071	3.071345239	30157.90831	30.18119404	4.974826776	5.565006855	3.283044126	2.561557573	27.57819457	0.479836398	0.550203956	3.988776368	70967651.7	4.803275408	8029400.02	5.051390173	44450242.25	0.735924723	62.43107715	0.391923323	0
2.694027872	15.96961337	24.29887917	2.56127575	24.53798972	4.160554871	3.373802405	18.01622608	1.843332622	16364190.55	23.72921521	514111.6889	8.516585156	15.94654923	1.440121835	45356619.97	31.14895944	10.83638444	20212.96641	22.75437443	4.060805015	3.982918773	15.44981346	1.426607715	3.581609074	0.003489984	2.581383995	14.69178135	2.717633718	32692.92025	28.75136433	4.680687132	5.299295015	3.202591667	2.662715774	24.82501069	0.486508543	0.532159844	4.08495226	71780355.14	4.479880121	8474011.205	1.440121835	45356619.97	0.753939122	56.91406084	0.370024381	0
1.638014463	14.60754572	23.0565524	2.502046265	24.17747276	4.097039446	3.374302372	15.34815116	1.699384673	25800568.92	24.10117272	887761.7912	11.52685835	15.3119964	0.56473409	36959066.29	31.34968314	17.98986748	28334.724	29.85359404	5.576146619	6.011801812	15.65776497	1.411660391	4.202735294	0.50664858	3.043517905	10.91252205	1.607141266	20423.47013	22.8428937	4.002302113	3.955820685	2.605485803	2.99704677	20.87263746	0.516628593	0.441872011	2.881496394	67771917	4.844591675	4177648.932	7.975204428	185052312.5	0.675901852	38.13481879	0.340576282	0
2.730560145	16.70699494	24.26547458	2.681612003	29.08373415	5.082150692	4.366243535	17.0664465	1.771948074	16319700.87	23.93273757	560844.0381	8.896791022	16.17753082	7.975204428	185052312.5	19.29155165	15.23788725	30826.59623	30.99298238	5.068690383	6.080800542	15.85227093	1.406388551	4.582753306	3.61229702	0.584441293	13.23627653	1.649310035	20247.1164	22.86403565	4.025892597	3.954280412	2.584592752	3.010722927	20.75823778	0.516288572	0.436804681	2.885799959	68837095.35	4.905017389	4208745.731	3.316701342	41959390.07	0.637677347	53.99856858	0.458726726	0
1.605389454	14.62198595	22.96883508	3.031117403	20.78852056	3.958618498	3.115892517	13.16974531	1.761393967	16406618.85	23.75084912	525862.1728	8.44475028	15.92583767	3.316701342	41959390.07	30.76177258	27.56586258	20301.94761	22.81616231	4.058311274	3.952588175	15.41581307	1.430765091	3.581248933	2.408793209	2.675208452	13.33384831	2.753799652	32532.16858	29.3581553	3.949823016	5.272552715	3.286540619	2.712731461	24.13079788	0.511727775	0.576007386	3.868776678	70967651.7	5.103316561	6602562.963	0.926640564	38422486.91	0.702852143	41.13290484	0.337177255	0
2.725601175	16.2713688	24.56493396	3.006452713	20.86408659	3.907326243	3.086579149	13.14402614	1.790701651	24336853.78	24.91780921	766563.4204	15.80112292	15.34081163	0.926640564	38422486.91	19.94705947	11.62603637	32405.00847	29.3359526	4.850905716	5.353234193	15.56317113	1.407435809	4.178002469	5.953719842	3.357330763	14.01062361	1.632616098	20273.93461	22.69092286	4.106242445	3.985439601	2.534015419	3.050429094	20.72481558	0.517296897	0.429607704	2.899140762	70548462.45	4.985501393	4364640.538	3.943258324	54944169.78	0.720530117	63.84920725	0.38775539	0
1.639245055	14.8671574	23.25431631	2.583273403	27.22708715	4.996007203	3.765453532	17.25465512	1.648321431	16370056.02	24.19738858	585701.18	9.190750408	16.37056401	3.943258324	54944169.78	17.55107605	14.8444885	19995.23583	22.84156283	4.041353582	3.961635611	15.39193451	1.429219468	3.575814257	2.688756525	4.682799986	11.39297426	1.634128485	20162.08211	22.65780981	4.151347915	4.021064935	2.51274721	3.058749955	20.62759634	0.517006927	0.42772345	2.900584512	71076283.04	4.995521242	4379418.967	4.751059994	58934974.97	0.68573269	39.30917017	0.33995649	0
2.830167287	17.89879985	24.74808496	2.887124307	24.5170543	4.161382424	3.348647077	17.47655114	1.996284819	24544241.09	23.96709807	834504.5233	11.68955616	15.31522361	4.751059994	58934974.97	17.69596153	14.30039799	34354.37837	28.22112193	4.836788257	5.406635919	15.60835349	1.403936766	4.409672484	1.341711614	2.322077261	11.28469606	1.621982481	20540.28149	22.89328082	3.960738822	3.947813727	2.623994728	2.981192618	20.90704234	0.51490429	0.442377464	2.884773337	67573281.47	4.856373392	4047022.989	3.495410123	69512129.29	0.329665156	80.58720421	0.368223034	0
1.648387393	14.7261343	23.09747214	3.440218877	24.45859667	4.151211801	3.401506808	17.77182771	1.702833862	24516825.05	24.36932201	1091282.692	14.37586063	15.31996274	3.495410123	69512129.29	21.69903104	22.59993947	31881.86553	29.98307382	5.152017081	5.620825447	15.67621428	1.409514184	4.542502223	9.029373439	1.978850528	13.67364767	2.736973463	56607.90014	25.03594139	3.805059442	5.573453719	3.060550084	2.693411229	24.07804378	0.551899657	0.560722737	3.850609767	70967651.7	4.607980935	6561069.886	6.181584756	298004424.6	0.636015404	60.2285763	0.391567202	0
1.614395842	14.68264537	23.14181909	2.599954727	24.43083761	4.171117557	3.505498907	18.12026236	1.718261515	24271792.38	23.96709807	731723.1945	13.40793468	15.32276945	6.181584756	298004424.6	21.28654335	7.008035779	61383.78139	27.30004321	3.987925889	4.807812187	17.86793846	1.662635646	4.427397204	4.511194605	2.341606228	13.38195658	1.607330556	20071.5589	22.94609181	3.918349538	3.92209817	2.649053332	2.968634528	20.97771939	0.515308233	0.446131178	2.88878962	66605710.54	4.810236612	3981946.311	0.027779853	40950533.87	0.333574864	78.97242792	0.365120012	0
2.74020507	16.29933533	24.74764494	2.806698218	24.40926943	4.194780559	3.494604684	17.83402267	1.668817484	26165196.4	24.10501995	1125466.813	11.42262739	15.39846708	0.027779853	40950533.87	26.91368662	13.62746517	19990.8791	22.8307621	4.086155767	4.000643736	15.440025	1.428650999	3.589131486	5.294677262	4.017580445	13.32167281	1.639911792	19785.92375	22.66121803	4.07748584	3.971710173	2.555950405	3.026091368	20.62534569	0.515554104	0.43364571	2.886461558	69661978	4.927036882	4360012.327	3.054774574	42589951.69	0.665511236	64.08520552	0.417077337	0
2.731015759	17.27476494	24.18168073	2.54178506	24.6160775	4.542027527	3.824985462	16.4864904	1.706488613	16468624.89	23.78834649	521283.905	8.446581636	15.92765279	0.830733554	40753779.5	16.61040729	11.12070329	29359.74505	30.54588368	4.347171644	5.92206675	16.38330755	1.420304655	4.180656061	1.308469581	3.323789662	13.44609364	2.743957337	25975.3368	31.89844621	4.784254974	6.718450388	3.340573951	2.585722874	24.07817904	0.553722124	0.640370086	3.887272222	70967651.7	4.458375894	6674051.22	0.830733554	40753779.5	0.686201539	38.83290057	0.337974195	0
2.678920881	16.19986144	24.02614466	2.571732326	27.61965733	5.001819254	5.355208853	16.78682052	1.782695529	16497119.2	23.81812858	526221.0204	8.447172803	15.97556668	0.31322663	37249974.81	19.16763639	7.697166585	41453.13457	30.83056449	3.778449417	5.100709566	16.71976557	1.848920989	3.839278936	3.660124802	2.308488865	12.11511416	2.770671363	32477.47113	28.30152463	4.83762733	5.502384728	3.459141963	2.54178506	24.6160775	0.488414764	0.580262771	4.875828253	72863959.76	4.530402167	11076495.56	0.31322663	37249974.81	0.767062187	57.46404931	0.382017705	0
2.684473574	15.714085	24.18851872	2.728725293	24.75696471	4.131657354	3.440841484	19.4403766	1.695724654	16493623.05	23.6464245	514363.2486	8.215173805	15.87239824	8.09350588	80843424.51	17.10758985	11.98088436	38900.55991	28.9293032	4.244575309	5.290261867	16.2655965	1.519675316	4.472638213	5.410593477	3.542004108	13.29802295	1.636691081	19960.76159	22.49749242	4.194313404	4.074394494	2.474896094	3.090354681	20.59195767	0.517511948	0.422824428	2.898314548	71867907.93	5.053170617	4447360.465	2.63755828	36490130.32	0.549044658	67.44881784	0.389748232	0
2.767345883	16.52103111	24.26206652	3.073192993	20.70313507	4.013631683	3.152432016	12.97206035	1.746851231	28011657.93	25.05546874	706638.3844	7.677437285	15.31008953	2.63755828	36490130.32	16.41385881	4.428457921	19986.22197	22.67636838	4.088908085	3.942829256	15.41004242	1.426891014	3.592859945	2.039730044	3.049805678	13.37688381	1.606756083	20175.71527	22.72850462	4.028517331	3.950766958	2.592832221	3.007191168	20.79460977	0.517338444	0.438713043	2.891377053	68646686.23	4.876694839	4189224.129	1.626517593	40893583	0.656558089	55.60863384	0.378885156	0
2.746267059	15.62993411	24.03106523	2.968634528	20.97771939	3.808064645	3.050894115	13.36113601	1.806691592	48262290.27	25.0611472	1639747.803	12.17735745	16.08304287	6.258360224	299275363.5	21.15309399	6.833302512	20078.57363	22.72244924	4.104595525	4.002644636	15.42337347	1.430115305	3.604485719	6.117868519	4.080547036	12.07060434	0.841333991	42740.03269	24.21106316	4.200806687	2.898596963	2.843618426	2.194054856	30.8876989	0.383688259	0.51151417	6.155698294	119408813.7	3.075935419	13067624.54	4.871177519	73319472.83	0.757301595	66.37203796	0.386785493	0
3.071345239	18.13391093	24.87711787	3.015583409	20.78194811	3.946503256	3.116796912	13.15446641	1.770556688	16433426.94	23.63889967	501513.2572	8.22919305	15.83757215	4.871177519	73319472.83	20.59134878	13.50758417	56607.90014	25.03594139	3.805059442	5.573453719	16.2512722	1.567318584	3.91304391	3.509852397	2.104730212	15.41613305	2.726333015	29603.16628	29.94406924	4.341547651	5.97812622	3.36556016	2.622403789	24.18889896	0.514773132	0.520421417	3.916860998	70967651.7	4.488520879	6779929.6	7.071032936	41818663.39	0.684463914	39.70115599	0.341025713	0
1.621982481	14.54412675	23.08029708	3.007564199	20.87445211	3.915433748	3.11346666	13.13777953	1.784154644	28453244.88	24.58590414	1266138.963	14.00072395	15.32825249	1.336242949	38712383.79	16.33854669	10.445381	27193.08097	31.18127079	4.063618082	6.557038604	16.82855757	1.473419943	3.843771051	4.335114193	2.547495988	13.61126744	1.312059789	31260.61777	28.58753647	4.515896645	5.463788681	3.340159688	2.522830721	24.56527968	0.488833843	0.520421417	4.011290089	70967651.7	7.826345989	7267678.342	5.647535501	46920685.89	0.779663297	59.48531912	0.371904369	0
2.727646418	15.51977437	24.05566739	2.601914904	24.16483399	4.059704919	3.349850996	16.79575979	1.763153992	16302084.63	24.02921222	567301.9318	9.188206034	16.27335282	0.42821752	40325589.9	31.70061212	19.23422307	34248.69876	28.62049254	4.890203803	5.136592057	15.57152514	1.402502362	4.735731495	3.506999735	2.47128024	11.45216287	3.013264496	34394.91557	28.58806558	4.656765737	5.309178736	3.113588996	2.503599934	24.51438762	0.489936286	0.594426405	4.700529661	70967651.7	4.527866512	10430131.32	1.564251176	41538411.55	0.674470339	38.61557855	0.338822449	0
2.985781037	17.87793478	24.70059081	2.770836155	24.56729397	4.126532987	3.345738833	17.98909959	1.917014346	16498303.86	23.9078222	538248.3724	8.675219146	16.10613268	7.071032936	41818663.39	21.88074241	12.79640484	29564.63762	29.26743226	5.448200974	6.167580159	15.73742037	1.414973605	4.335152883	10.06214803	1.204202968	13.84819282	2.769408858	33546.79462	29.56042011	4.062133723	5.009427073	3.092387347	2.895323048	24.29532224	0.503596031	0.512294813	3.902965441	70967651.7	4.454483955	7189755.725	2.710282546	40412345.69	0.634822009	71.37378745	0.393177103	0
2.392780635	17.36647891	26.40802297	3.005819266	20.71097895	3.967897476	3.131859591	13.02650695	1.784875997	25983847.21	24.65662484	915360.0824	13.31212329	15.31385443	5.647535501	46920685.89	17.51297666	11.08040452	33516.85865	29.65074634	4.245969439	5.694846377	16.45119225	1.422236543	4.158529818	5.078240018	3.285199477	11.73304627	2.72734022	29564.63762	29.26743226	5.448200974	6.167580159	3.321216774	2.560801695	24.25178838	0.503456739	0.597520919	3.895866167	70967651.7	4.417363489	7106043.928	1.616784299	103385014.6	0.785672124	65.10813606	0.384159361	0
1.636420608	14.79145875	23.14778807	2.971642852	24.91647005	4.294453538	3.370355405	18.36944089	1.851312438	16398097.52	24.31081599	598726.4888	9.268470929	16.4513789	0.653087706	44975447.41	20.15375059	20.264976	20132.23257	22.42321257	4.227352173	4.098574627	15.51818027	1.421701799	3.671676891	2.288909092	3.243730569	14.01744626	2.72822494	46364.51026	25.33769399	3.882325554	3.709880233	3.058173628	2.765916108	24.8947046	0.487279476	0.570156231	4.005642371	76941022.01	4.515735397	6529320.635	0.655957733	37442790.67	0.740812178	67.31570329	0.413751176	0
0.847301081	18.5043403	37.99308493	3.004505198	20.77915803	3.943639152	3.095159047	13.124355	1.784937012	24465538.9	24.23524737	875883.2816	15.99693922	15.33923611	2.710282546	40412345.69	21.57288335	20.18218321	31122.75793	28.71840279	4.669663802	5.53439762	15.83515426	1.416925136	4.288847945	7.311497615	2.94104623	14.49916718	2.72024302	31838.72185	29.97444269	4.042377484	5.7536744	3.115722484	2.666236921	24.29690558	0.502641842	0.576007386	3.853162998	70967651.7	4.424296383	6612213.653	3.022918887	103442161.9	0.725733708	57.926269	0.359642987	0
2.72828671	15.4820978	24.32137207	2.90239512	24.04358684	4.296396665	3.764276106	19.06952531	1.642231061	24516316.59	23.96709807	783856.1229	11.35910388	15.31242566	0.655957733	37442790.67	31.0428538	17.78409657	19168.06195	22.73987463	4.0884033	4.009651769	15.44994588	1.426732624	3.598937695	1.853144705	2.657569243	11.93273003	2.730586464	40523.83118	27.42973353	3.935921255	4.890704487	3.068896556	2.782736424	24.35445333	0.501902577	0.588143114	3.877571367	70967651.7	4.422835542	6712711.748	4.582584405	40551547.02	0.828159432	70.67183118	0.427239933	0
2.773669488	15.75799152	23.96710011	3.026091368	20.62534569	4.003482957	3.131564429	13.07960926	1.76902643	16472800.4	23.66296609	494316.2894	8.218036045	15.81548052	3.945901746	56206982.33	21.46976147	8.879918604	38253.84316	28.66924453	3.956443347	4.795311093	15.64868309	1.431832082	4.03941604	5.672216049	1.261139726	14.24603524	2.849956851	29309.44883	29.99513314	4.401626374	5.730612962	3.236303034	2.688807002	24.65235265	0.488468752	0.550700312	3.909429854	70967651.7	4.488987647	7094810.963	3.702060837	61843289.67	0.662775175	37.60236974	0.342392374	0
1.628231739	14.68547254	23.06593874	2.765916108	24.8947046	4.113037114	3.54522665	19.34885097	1.646312498	16486110.19	23.7138231	517768.226	8.422032741	15.88323504	0.78122585	46086977.99	18.09930345	3.881261144	20262.89505	22.77707347	4.060154111	3.965566993	15.41316102	1.432485995	3.600668871	1.918955773	2.437531341	13.53210417	1.652589084	38900.55991	28.9293032	4.244575309	5.290261867	3.597063403	3.073827525	23.96709815	0.647103791	0.51245995	4.063062777	72268133.09	4.69630707	7179443.073	0.963803696	39213889.73	0.66850449	56.99065664	0.408542295	0
2.848048518	17.11072338	24.31115156	3.29200303	24.35293851	4.377856051	3.398046608	19.63106703	1.942427811	16279065.63	24.00944366	564721.9321	9.268040258	16.29860323	4.582584405	40551547.02	19.0471524	7.7561838	19766.89624	22.73531777	4.176624454	4.07640125	15.45812086	1.426072579	3.620129111	1.566408885	2.529694611	14.06279743	2.830167287	30826.59623	30.99298238	5.068690383	6.080800542	3.408401155	2.617451203	24.14515418	0.519613952	0.607512478	3.935280853	70967651.7	4.607312295	8261379.534	5.157360822	43956119.18	0.687425041	39.59071302	0.338265435	0
2.702222752	16.00804637	24.32137115	2.817151867	25.18399566	4.243052662	3.489621325	19.28661354	1.6430562	24755558.84	23.96709807	813331.0931	10.98064825	15.31948607	3.702060837	61843289.67	23.62801375	12.87165742	38451.00795	27.42089033	3.864931069	5.460608921	18.40191178	1.501719053	3.88572451	5.640155034	1.986202147	15.45635325	3.506213927	34579.63276	27.38032865	3.925465514	5.443588849	3.149382778	2.561228589	24.09598392	0.522754235	0.544801228	3.862177352	70967651.7	4.908870772	6687460.559	1.063329341	42611114.01	0.620738391	59.1451737	0.472365411	0
1.623446465	14.55072563	23.01444087	2.803426226	24.20152095	4.057166816	3.370030104	17.79840675	1.803792817	24227660.11	23.96709807	698433.0964	13.13306301	15.31100059	0.963803696	39213889.73	21.77101785	8.201004501	20291.39804	22.9046545	4.034398479	3.970086995	15.37302841	1.425943572	3.563557433	7.086905378	2.744257666	12.67868713	1.638909678	19755.1807	22.59240324	4.143485196	4.01038113	2.498633645	3.060135259	20.66963593	0.517252133	0.427564513	2.898903405	71419231.14	4.979152898	4321368.996	4.923365906	153454039	0.734861094	48.31458311	0.420848324	0
1.629047855	14.60413932	23.0551668	3.073827525	23.96709815	4.004739757	3.585899302	16.63396605	1.851741043	16438037.87	23.73608996	511482.5886	8.38132722	15.874447	5.157360822	43956119.18	17.63311364	12.06983604	43796.20621	26.63469813	4.03370137	5.360909522	16.01892008	1.422417737	4.018995104	5.572057587	3.412841364	12.01953598	1.634395733	19986.22197	22.67636838	4.088908085	3.942829256	2.549073411	3.0447021	20.74166628	0.516822048	0.432743678	2.905966645	70417158.82	4.952069822	4255113.61	7.010168692	268534658	0.707328088	55.31213725	0.446446087	0
2.696348025	17.55678911	25.30704463	3.211075329	25.77453574	4.373353712	3.383861743	16.62634661	2.365723813	16330057.03	23.69463841	507624.5995	8.381842215	15.89258363	1.063329341	42611114.01	18.98650196	13.06141613	20295.49942	22.67224258	4.218884733	4.058465043	15.44262704	1.423574595	3.626550941	4.805371444	5.165657976	11.84347865	2.678920881	30860.11423	29.66315159	3.947739342	5.676800768	3.336106027	2.522334313	24.04202735	0.545418722	0.59356085	3.856714451	70967651.7	5.045715485	6436321.792	3.801266649	67141414.47	0.782893415	65.51670081	0.498389904	0
1.61709757	14.4811796	23.0007654	3.040292674	20.74509349	4.010195323	3.159786981	12.94447086	1.751431558	24275804.73	23.96709807	841529.3574	12.28483203	15.31510532	4.923365906	153454039	23.15296735	7.010504602	32755.04771	28.98925813	3.954377095	5.476126	16.50436206	1.466858718	3.875815025	4.3099781	3.141459775	11.93904737	2.726949035	33004.65741	29.38973871	4.232480284	5.380903202	3.197769424	2.61048308	24.39568604	0.500101808	0.544801228	3.843724456	70967651.7	4.605643689	7062070.511	1.629070005	42508949.41	0.69966299	56.04789238	0.394396042	0
2.717837114	15.65206265	24.02614453	2.7949664	25.38256082	4.410554789	3.378166247	17.51826363	1.678251046	24863032.84	25.03969525	1090127.519	13.77532863	15.33209306	1.629070005	42508949.41	17.91257387	3.779005798	59088.01174	26.35839106	3.854269532	4.194812557	15.83173568	1.420974685	4.157814913	1.164827591	3.239585592	12.89689625	1.644319782	19803.74881	22.78746258	4.074309612	3.95595271	2.556280065	3.01638281	20.73700926	0.516048909	0.432547308	2.882856026	69838955.48	4.919799962	4302944.789	3.904054169	44316045.03	0.746491607	70.44426994	0.37494823	0
1.630922387	14.75699023	23.02539842	3.021567223	20.84871391	3.931421924	3.103020588	13.16983506	1.77326984	24235668.53	23.96709807	691228.5935	8.676248645	15.3056043	0.088645514	41322289.19	18.41453132	14.74359413	36491.98869	28.8395273	4.507221688	5.32062358	15.83378818	1.417567949	4.284852171	3.191427502	2.84695697	13.43922626	2.786630069	28334.724	29.85359404	5.576146619	6.011801812	3.337447714	2.598477746	24.05419958	0.56447739	0.530754135	3.974946159	70967651.7	4.430179178	6776102.165	3.319963545	41562159.63	0.678058556	38.49648386	0.340622229	0
1.608251706	14.67870224	23.04143883	2.988552683	20.90005853	3.878270224	3.091449882	13.15739494	1.798476298	24981826.14	23.96709807	973204.992	13.379064	15.32734497	3.904054169	44316045.03	18.86560639	19.47617699	29309.44883	29.99513314	4.401626374	5.730612962	15.91471123	1.41501778	4.006061261	3.883823838	0.665803481	13.35564246	3.506213927	50208.27281	28.24338354	3.931789125	5.468504378	3.098485731	3.211075329	25.77453574	0.498139361	0.64438958	4.203944753	75356776.36	5.240213209	9102285.908	7.209222821	38945770.88	0.773578465	54.69501198	0.404562359	0
2.7208597	15.87637556	24.32137154	2.994528327	20.79684248	3.895014439	3.07496033	13.23504993	1.789639789	24407639.07	24.23524737	824824.3455	12.76509145	15.36727673	3.319963545	41562159.63	31.09517881	26.35662881	20040.92303	22.72412204	4.09667733	3.978734837	15.44302136	1.427810342	3.591240959	7.938106665	2.903642814	14.0694403	2.74020507	30352.56511	29.44000841	4.478367911	5.503748004	3.159620976	2.599954727	24.43083761	0.494996221	0.523130285	3.862998406	70967651.7	5.662790184	6916426.131	3.717838251	40461567.2	0.650236545	53.57125959	0.426594184	0
2.730137773	16.4256938	24.29922899	3.009140144	27.34625071	5.464664166	3.435900787	18.38050977	1.746720712	16407147.18	23.74969058	526171.5169	8.586160127	16.01921178	7.209222821	38945770.88	22.04443019	12.77725071	20626.37501	22.80720547	4.073005082	4.003519969	15.43464962	1.424737601	3.592234714	6.03217631	3.006228928	13.01372938	2.739421785	41453.13457	30.83056449	3.778449417	5.100709566	3.067997086	3.011523756	24.15039865	0.514160854	0.544801228	3.823504438	70967651.7	4.475903686	6690842.773	1.378331208	45099247.32	0.664426803	61.19577238	0.414858207	0
2.867061373	17.30574593	26.34451418	2.815654557	25.01018825	4.390345873	3.485866126	18.57773056	1.683401174	16446363.18	24.01029263	550324.7652	8.74224494	16.1488506	3.717838251	40461567.2	20.47295269	14.15019936	19915.13024	22.64193294	4.143779587	3.994221619	15.47106532	1.429922177	3.620975143	0.404815235	5.848101669	14.88160014	2.734077276	49084.09397	26.72474086	3.958265558	5.576326472	3.150100577	2.601914904	24.16483399	0.516348756	0.612640701	4.090510752	71441728.72	4.532777272	6843670.2	3.347149501	38558678.34	0.33293175	81.45553494	0.36464299	0
2.734679042	15.714085	24.18851936	3.035005693	20.74353323	3.966618652	3.126743639	13.01617052	1.756521082	24389112.11	23.96709807	783373.2076	14.77773956	15.30990148	1.378331208	45099247.32	31.07920953	10.93171701	30736.40375	28.93968763	4.359433838	5.288008773	16.17212525	1.412183821	3.981104945	5.979995723	2.707507155	12.65370229	1.663683697	19459.16981	22.76449758	4.129737944	3.996129326	2.554383191	3.039385697	20.66926071	0.515870884	0.431020755	2.874773759	70146014.27	4.951803093	4291911.601	2.432768102	57636190.27	0.696713881	64.36610286	0.367772778	0
2.708448202	15.82236535	25.09388336	2.654637467	24.0542038	4.110411864	3.362245564	16.2384453	1.841394092	16267671.01	23.9858166	563716.3872	9.089786072	16.17870653	3.347149501	38558678.34	20.79454651	13.53336361	20389.1391	22.82055275	4.046535086	4.004587616	15.38600897	1.426702855	3.577487945	4.08565231	3.291617685	16.52398667	0.793250046	41963.45532	24.45045788	4.262728287	2.992097382	2.881267143	2.156187826	30.96447867	0.382910742	0.506649205	6.221554239	116416365.9	3.266857532	13431457.75	3.068817086	101478658.2	0.733732321	76.5089518	0.386656415	0
1.625694156	14.618436	23.10253645	3.041127708	20.77316502	4.002823889	3.152544246	13.06624083	1.739669875	25091720.26	23.96709807	853561.374	11.22012145	15.31642343	2.432768102	57636190.27	26.09041923	14.46380573	33132.43091	29.57424811	3.932756327	4.949308466	16.61029366	1.460643177	3.957965485	3.306082426	2.893947743	13.80814404	1.623446465	20773.46511	22.89331439	3.958237795	3.949039811	2.601162358	2.980054006	20.87824482	0.515676257	0.442383665	2.886687635	67761976.86	4.848999882	4076486.221	3.020162501	37166280.46	0.791788689	68.94229025	0.364197979	0
1.312059789	18.09940375	28.27287885	2.522830721	24.56527968	4.394683327	3.444022906	15.82823513	1.823677197	16398919.61	23.96094362	530733.1302	8.881337475	16.10731155	3.020162501	37166280.46	17.64948496	11.32823437	20071.5589	22.94609181	3.918349538	3.92209817	15.32486263	1.433273633	3.530737788	6.74821984	1.552885793	11.88543429	2.848048518	39658.01199	27.36204927	4.294894282	4.46248447	3.246196098	2.743148369	25.2270256	0.484530859	0.515106787	3.910577206	73100998.27	4.760847301	6505357.904	2.496128672	43939369.24	0.677180508	55.59914301	0.37594209	0
2.712244757	20.28768761	24.14078299	2.786935872	25.08063985	4.512181978	3.469211316	18.556919	1.647025951	16390963.57	23.9390004	543847.4213	8.788412249	16.11378306	1.199115606	41601753.46	16.71314298	10.469672	19642.95711	22.78612385	4.094555239	4.010134775	15.489078	1.431796291	3.628860479	7.868327017	4.286534868	11.60829418	2.715105151	40910.65919	28.52637165	3.869986676	5.189082957	3.062771511	2.924039216	24.78544904	0.488970374	0.544801228	3.836182559	70967651.7	4.401919293	6472413.652	3.079115306	43112977.93	0.769212163	71.10632708	0.380271795	0
2.769408858	16.598383	24.18851899	2.587399202	26.56079771	4.385695775	5.355208853	20.66252071	1.62864164	44697918.38	31.04711767	1704174.255	11.67704156	18.10543431	2.496128672	43939369.24	17.71657734	12.78113643	42900.5821	24.39647933	4.087160291	2.924867789	14.97692791	1.074050614	4.571422	7.601953941	3.824257084	13.62246987	1.621931182	20026.27207	22.66605745	4.080157669	3.975969512	2.555014403	3.036040261	20.72470234	0.517450585	0.432725259	2.896475908	69827894.65	4.947827792	4282607.518	5.711858188	95259345.71	0.643975136	94.34464033	0.397075356	0
2.716480737	17.76088126	24.46462256	2.592853458	25.32111818	4.465427038	3.685761731	18.75426495	1.632689489	16399375.64	23.98904371	554851.7791	8.972885248	16.18914038	3.079115306	43112977.93	32.08830753	21.73862544	30272.25906	30.44203819	4.760176119	5.954008821	15.9226343	1.408182997	4.558755183	2.872554385	3.870496613	12.70711669	1.628367952	20389.1391	22.82055275	4.046535086	4.004587616	2.564513939	3.007800843	20.76233046	0.51585552	0.43614757	2.885477139	68963866.74	4.903030415	4222561.047	7.288599921	41602022.25	0.744517012	98.70210942	0.367293282	0
1.644160881	14.65126463	23.11904241	3.032627843	20.76574018	3.960312857	3.120264346	13.10146651	1.772203089	24354996.35	23.96709807	1295455.51	12.00883619	15.32751356	5.711858188	95259345.71	18.42735533	15.56122548	19785.92375	22.66121803	4.07748584	3.971710173	15.46209391	1.4285895	3.604360439	4.288317981	1.859530483	13.92268151	1.605389454	20290.06093	22.76481177	4.006796625	3.948700144	2.584106943	3.006452713	20.86408659	0.51617948	0.43861322	2.89605346	68296351.33	4.917770117	4205730.388	0.957237075	45839970.18	0.74032444	64.70648458	0.374387607	0
2.733465534	15.63573688	24.05566797	2.597387222	24.3314947	4.100340572	3.463152467	17.0105082	1.662506327	16437852.83	23.78270189	514083.9087	8.543920789	15.9744646	5.089403164	46022244.11	21.168386	13.34090247	33702.88304	29.11036374	4.456366069	5.563148153	15.74432139	1.408764706	4.468280184	5.99917369	4.593984826	13.61049555	2.72521424	45891.74267	28.32981506	4.099432072	6.15178248	3.170170606	2.53454077	24.06249406	0.543498494	0.575275991	4.680123174	76182498.79	4.432723418	6747942.453	1.761532268	41938970.34	0.319338654	82.54350274	0.365058754	0
2.721970284	15.54276408	23.96709913	3.007800843	20.76233046	3.932766457	3.115419952	13.14025322	1.781351153	24588084.29	23.96709807	861860.7185	13.81433353	15.32195501	2.567775384	41460757.11	17.7520029	14.24781496	20162.08211	22.65780981	4.151347915	4.021064935	15.47877372	1.421893603	3.599793626	7.720195787	1.277128497	12.90243659	2.742686487	36204.01547	28.14555391	4.111798396	5.274181399	3.103569471	2.593157673	24.14205587	0.517797489	0.544801228	3.991888824	70967651.7	4.533578017	7718891.138	0.56473409	36959066.29	0.331000621	81.84848904	0.369555037	0
2.735878044	16.25582265	24.28594378	2.975162364	25.23935647	4.321872403	3.699568584	16.06616834	1.831304474	24225672.91	23.96709807	839886.1068	13.26493663	15.31504429	7.288599921	41602022.25	22.01255618	13.05333429	26829.1851	30.59791621	4.245300672	6.188433545	16.45554369	1.507280929	4.081896288	3.834311415	3.629033411	11.8988726	0.871474845	42691.32406	24.2287097	4.050808174	2.950944952	2.850921475	2.216250412	30.91877851	0.380048516	0.516300292	6.278936713	121005738.3	2.987440391	12523361.07	0.42821752	40325589.9	0.693651076	56.08157606	0.371335664	0
2.722517864	15.73965235	24.23398389	3.090354681	20.59195767	4.082230943	3.181939191	12.86563625	1.729262626	24551897.33	23.96709807	1003478.573	13.0696538	15.31843152	0.957237075	45839970.18	20.32311862	20.59469	19932.23743	22.75034111	4.088735524	4.01407336	15.43067429	1.42780061	3.592019058	4.618357049	5.525496325	11.03263884	0.892068825	43053.04673	24.22107379	4.142812311	2.955154132	2.839591633	2.199811898	31.34876845	0.385452963	0.513724102	6.273739992	121036393.9	2.993084708	12973692.67	0.78122585	46086977.99	0.245209498	104.0692677	0.331254068	0
2.726620761	15.61875609	24.18851975	3.045294038	20.84123253	3.943424027	3.114037723	13.08862873	1.764421549	25867047.33	24.06765406	1210876.812	14.33269663	15.63155206	1.761532268	41938970.34	18.94474111	15.54499337	33837.08109	28.97691809	4.412268728	5.374405133	16.15638843	1.412101915	4.201426783	2.159023272	1.763561436	12.41789537	2.726945272	36491.98869	28.8395273	4.507221688	5.32062358	3.085380468	2.728542738	26.98296882	0.48061991	0.586337202	3.888915187	70967651.7	5.408261835	7144530.197	0.088645514	41322289.19	0.107431954	148.522677	0.70585991	0
0.892068825	18.5019802	38.05223421	3.02466478	20.73003279	3.981644333	3.152598773	13.01790967	1.77002158	25006427.77	23.96709807	1023639.929	12.91494703	15.32410162	3.054774574	42589951.69	21.187965	11.86196844	41294.63626	24.55884452	4.194358141	2.97366942	14.9494216	1.096230232	4.636677614	3.032461991	4.258477194	12.45336858	2.730137773	28343.406	30.37557989	4.587733786	6.268541994	3.258183856	2.854271318	26.63509382	0.481572468	0.512958209	3.838502888	70967651.7	4.615946473	6766964.867	6.258360224	299275363.5	0.761593819	89.19931941	0.420469456	1
0.945326782	18.50283429	38.09353201	3.347733999	29.92264355	5.300163513	3.493987742	16.65411666	1.966144142	28142629.42	28.23416949	1214369.622	15.21751321	15.36030655	1.626517593	40893583	18.3621792	16.26377577	43053.04673	24.22107379	4.142812311	2.955154132	15.07382458	1.063675901	4.588223522	1.95623765	4.803512485	11.63813106	1.631326769	20125.39482	22.73304345	4.052363328	3.999684136	2.540588842	3.022662016	20.67875733	0.516039292	0.432884582	2.898998995	69914163.83	4.925439249	4273259.487	7.402442831	316758030.8	0.336367214	85.98428228	0.368819715	1
2.865220155	16.79075667	24.54320177	3.021483275	20.69199066	3.931971594	3.116082274	13.11074415	1.776717471	43657222.17	31.19255359	1675656.264	11.8539346	18.08846052	1.564251176	41538411.55	18.45126941	12.70128782	42881.80814	24.32309222	4.078628914	2.895230389	14.97938081	1.06355898	4.584670669	3.288348323	3.371792058	10.22266344	2.729988652	38253.84316	28.66924453	3.956443347	4.795311093	3.303719173	2.646350755	24.50888665	0.501414305	0.54660714	3.878573052	75518790.97	4.36633607	7168333.881	5.089403164	46022244.11	0.6545766	85.47860474	0.41616811	1
2.863686035	16.81545892	26.2596106	2.195652951	31.213174	5.219185999	4.77244532	17.735004	0.709032125	29173765.2	24.32175434	1710118.691	10.15431276	15.42074277	1.616784299	103385014.6	18.25124261	12.85635434	30092.83521	29.63746373	4.440421033	5.669290979	16.43368046	1.410357212	4.069419392	4.77196344	4.449948367	12.41134688	1.64702671	19766.89624	22.73531777	4.176624454	4.07640125	2.511674178	3.038039863	20.69696037	0.516468637	0.42907857	2.871541326	71100026.12	4.918577692	4355589.519	2.567775384	41460757.11	0.327952023	82.91844727	0.366398464	1
2.749234097	16.3060288	24.01846751	2.194054856	30.8876989	5.251783599	4.773396201	17.74899868	0.760904569	26368615.26	24.95031216	1393280.023	15.27447162	15.3726325	3.022918887	103442161.9	23.31829787	13.19284422	31887.26988	29.92041491	4.283035953	5.507585919	16.18976578	1.426661199	4.190614966	1.793715356	3.806491852	10.88277176	2.733465534	32591.35824	28.34912325	3.884128629	5.382950739	3.089162349	2.651847789	23.9737128	0.610617897	0.544801228	3.836501229	70967651.7	5.106673877	6474396.394	8.09350588	80843424.51	0.338750793	81.7550732	0.371454459	1
2.801761478	17.80693072	24.76645467	2.169031677	31.1480227	5.316319953	4.71013618	17.52739726	0.737104773	26558626.31	24.27650111	1206608.299	13.73946959	15.32167347	7.010168692	268534658	17.18737844	17.52491279	43556.50163	24.4687332	4.191574839	2.919851887	15.10817615	1.088113156	4.66171703	1.793743182	2.797289917	12.95881897	3.083087913	34775.186	28.44121047	4.047455502	5.572046047	3.154682597	2.755178995	24.09523784	0.525431496	0.512958209	3.866937951	70967651.7	4.686076755	7105410.776	1.336242949	38712383.79	0.755607742	77.78479939	0.416653884	1
1.650084527	14.65350842	23.09685622	4.101270532	24.39640754	4.322993377	3.348269728	15.47274043	2.139810802	24440853.05	23.96709807	957047.0837	12.10051151	15.31318896	3.801266649	67141414.47	23.96982541	15.31557916	44627.08729	26.81724731	3.897584561	4.437808444	15.59475121	1.442894415	4.128073512	4.867187881	3.806250848	11.07589976	2.053005003	71010.86698	23.96709829	4.33804075	3.583092752	3.039190029	2.875207514	26.05798089	0.493782699	0.635394106	5.257880237	83203999.18	4.7100581	9501692.859	0.653087706	44975447.41	0.102264995	24.73999125	0.222809583	1
0.980260459	18.43902239	38.55681034	2.196952734	31.04968494	5.178584533	4.688765279	17.66488735	0.697178897	26085932.2	24.12798765	886842.8617	10.5335112	15.30874006	1.117637697	63269799.85	30.65618722	25.52038833	31036.90792	29.88366169	4.290860276	5.367383611	15.96629755	1.422262658	4.030943163	3.491306022	4.985750741	14.41369386	0.945301966	42881.80814	24.32309222	4.078628914	2.895230389	2.829258805	2.215385843	31.12379696	0.381860171	0.516575041	6.149201672	122064893	3.109913072	12743059.16	3.945901746	56206982.33	0.393282238	153.5717515	0.473824541	1
1.644668323	14.97777225	23.29163723	3.042538357	20.63790268	3.990521858	3.138187236	13.02958315	1.752835559	25280669.14	24.11336132	1115380.566	7.671218596	15.31313558	7.402442831	316758030.8	23.52938579	13.11628559	30190.13421	30.7794758	4.234195141	6.018609845	16.22043239	1.419774497	4.310547753	1.394870011	3.408064058	11.25995993	2.712244757	34268.11529	29.12415078	4.071837769	5.52136758	3.092292722	3.482529006	24.87263252	0.492469017	0.541933015	3.847346818	74760267.75	4.964772392	7518618.446	1.117637697	63269799.85	0.100033822	141.4023764	0.148570139	1
2.695034506	15.84485879	24.92432121	2.5931809	24.42752405	4.215365804	3.660383346	18.06684051	1.649866086	44741344.43	31.04278279	1716030.094	11.97319283	18.01957707	3.068817086	101478658.2	23.29496831	13.31107616	31597.2888	28.89366724	4.645892985	5.620591693	15.33635308	1.429727084	4.478515608	3.110166144	5.012422479	11.88334576	2.721970284	33011.63427	27.64640034	3.883577578	4.416922641	3.12905447	3.055058693	25.98876291	0.481924322	0.544801228	4.276923984	78664431.34	4.667922309	6370133.42	1.199115606	41601753.46	0.049691803	82.74937931	0.226506212	1
1.661325925	14.72269	23.18293678	2.975162364	25.23935647	4.321872403	3.699568584	16.06616834	1.831304474	16498303.86	23.9078222	538248.3724	8.675219146	16.10613268	3.913501764	46336938.74	19.22140898	19.71179871	19720.31914	22.70488757	4.11543394	3.998848635	15.50522875	1.429088056	3.612097099	6.623475335	2.198141415	13.57823748	2.678920881	30860.11423	29.66315159	3.947739342	5.676800768	3.336106027	2.522334313	24.04202735	0.545418722	0.59356085	3.856714451	70967651.7	5.045715485	6436321.792	3.913501764	46336938.74	0.707328088	55.31213725	0.446446087	0
0.793250046	18.81052041	36.95305428	3.026634382	20.76934351	3.917586592	3.089622312	13.09736436	1.767500522	25456804.53	23.96709807	941819.639	15.28979762	15.39221976	4.756552444	42306756.35	20.92233122	11.99024225	30475.02519	28.607394	6.418057634	5.607761108	15.56040353	1.405724795	4.450529208	4.602007028	2.170149172	11.27811304	2.704685447	31887.26988	29.92041491	4.283035953	5.507585919	3.127215495	2.83463177	26.03236025	0.485088455	0.538706275	3.865883799	70967651.7	4.62948218	8166061.32	4.756552444	42306756.35	0.728612413	58.96782347	0.38125966	0
1.629172154	14.81013627	23.1749854	2.560801695	24.25178838	4.071171283	3.36531326	17.64817922	1.66084952	25999696.74	23.96709807	1337342.221	9.381307076	15.43363515	2.790619483	37993182.92	16.93732576	4.653733136	42516.25654	24.17373124	4.146426493	2.968315068	15.10072813	1.073433657	4.614298791	1.431521259	4.549365569	13.22025402	2.74579767	36957.52398	30.35341709	3.779066177	5.974500486	3.074697055	2.835459328	23.97032267	0.615517115	0.544801228	3.820203871	70967651.7	4.365754626	6447755.67	2.790619483	37993182.92	0.666757661	46.09470222	0.405794476	0
1.607330556	14.47556025	22.8858451	3.051044499	20.66152512	4.01545672	3.146153596	12.99149562	1.743487415	24500204.85	23.96709807	873547.1297	12.22132386	15.32574853	2.485774444	60068540.44	17.95994051	14.3168593	20607.3117	22.9016772	3.963217801	3.962270477	15.35579965	1.430106755	3.538690386	4.601249896	4.055324921	14.28730031	1.614395842	20739.69026	22.73162055	4.087984974	4.025696438	2.550643639	3.034476066	20.76489972	0.517016341	0.433403938	2.881642518	69422008.99	4.955836007	4289876.144	2.485774444	60068540.44	0.680137057	38.54777617	0.340067123	0
2.722929309	16.48048311	24.0989073	3.009140144	27.34625071	5.464664166	3.435900787	18.38050977	1.746720712	24931400.15	23.96709807	1190011.621	11.14287811	15.31444643	2.076471795	38705524.83	36.76736135	26.93508845	32170.82349	28.57547859	4.142247479	5.586079464	16.83829331	1.42206233	4.168822262	8.306739846	4.033806084	9.707631113	1.625694156	19938.01189	22.83581246	4.022024509	3.983919897	2.58227547	3.00014858	20.85466929	0.515344803	0.438562913	2.883504583	68787470.19	4.872315421	4146237.18	2.076471795	38705524.83	0.670979767	37.56543449	0.339700312	0
2.74020507	16.29933533	24.74764494	2.646350755	24.50888665	4.378155781	3.409868133	17.33365032	1.814237479	26373112.02	24.18649294	1247113.491	13.90204845	15.32820533	-0.122501099	42045374.1	17.18394349	7.938989492	31657.30788	29.23429145	4.376567952	5.418691699	15.87961865	1.419619588	4.073496522	3.350315363	4.922935148	11.66760551	2.726333015	29603.16628	29.94406924	4.341547651	5.97812622	3.36556016	2.622403789	24.18889896	0.514773132	0.520421417	3.916860998	70967651.7	4.488520879	6779929.6	1.106850677	63025239	0.66976985	51.85280144	0.368371326	0
1.62618512	14.55215003	23.05246917	3.02466478	20.73003279	3.981644333	3.152598773	13.01790967	1.77002158	24231512.73	23.96709807	720801.5212	11.61497114	15.30402578	3.870066517	52964182.8	16.80661171	11.67893381	28450.2187	29.65712949	5.326189852	5.386029065	15.67158917	1.443486496	4.205293378	8.390531168	2.601521345	13.27557214	3.071345239	30157.90831	30.18119404	4.974826776	5.565006855	3.283044126	2.561557573	27.57819457	0.479836398	0.550203956	3.988776368	70967651.7	4.803275408	8029400.02	7.415768579	78377665.47	0.698851654	75.21196575	0.372068682	0
1.6312523	14.49915038	23.04001623	2.619059228	24.07046353	4.068291233	3.367029292	16.62321763	1.673397286	16486110.19	23.7138231	517768.226	8.422032741	15.88323504	0.663787118	40285439.63	32.22766995	19.37639559	37796.6103	27.93903552	4.404253391	4.869857489	15.5061865	1.401593198	4.477903231	10.21487012	3.796045547	12.36259346	1.646938988	19308.10848	22.66443862	4.139085081	4.033358729	2.522502185	3.040292674	20.74509349	0.516450441	0.427668276	2.87512103	71211371.33	4.962632425	4332313.44	-0.122501099	42045374.1	0.689936065	39.88844121	0.338990413	0
1.631326769	14.70605811	23.01537853	2.953817624	25.00745267	4.146223025	3.351875494	17.59075797	1.86732829	26894151.38	29.42267479	820725.42	15.91128681	15.46686109	5.347266118	138674697.4	17.94727349	5.830412253	27991.15839	31.76746239	3.826291397	6.635714998	18.04442794	1.66440465	3.909849119	6.051483011	2.002820585	13.03457475	2.780439241	31383.62129	28.85058558	4.57422185	5.453953363	3.171867211	2.666496453	24.36424729	0.49654774	0.514795307	3.865698077	70967651.7	5.685890249	7146766.599	3.870066517	52964182.8	0.709819113	58.72317898	0.422854939	0
1.636691081	14.89378243	23.29340003	2.976992932	24.59990396	4.127300767	3.428144109	16.09485852	2.461928253	24391609.97	23.96709807	771752.6455	14.93891651	15.32421171	0.157561231	43826988.66	18.38862267	14.72182619	46961.05341	29.7015337	4.085978024	5.509811871	17.22520808	1.574549181	4.522591741	3.73726863	3.149422749	11.89336993	1.645846014	19728.40032	22.68875613	4.111935152	4.032482245	2.518034673	3.043608431	20.71225329	0.516756817	0.430209064	2.888800611	71103808.03	4.922673836	4282449.033	0.663787118	40285439.63	0.687168604	39.24775128	0.338310785	0
1.620713031	14.63960238	23.07532088	2.892397874	24.12748861	4.066354579	3.344636012	16.60506193	1.84583784	27401811.83	24.58774655	1110614.277	13.76473677	15.50689819	4.868938119	73286980.21	20.77594114	13.64324318	20345.87391	22.74354191	4.101318558	3.95093	15.45397755	1.421699761	3.601082387	2.521502041	2.328355655	12.70155616	2.721819002	33784.95989	29.51357545	4.327040032	5.816385479	3.347372509	2.771698429	24.32452264	0.499279326	0.494330044	3.846853329	70967651.7	4.718373631	7113274.881	5.347266118	138674697.4	0.682600872	68.37984548	0.511689565	0
2.821842026	15.77868091	24.53700879	3.042325823	20.77280286	3.968370782	3.141784372	12.98829863	1.755626898	16364190.55	23.72921521	514111.6889	8.516585156	15.94654923	2.195258005	87173032.89	34.40906623	17.27145768	33837.08109	28.97691809	4.412268728	5.374405133	16.15638843	1.412101915	4.201426783	3.752113089	2.738860857	12.41802884	2.729373466	28616.15049	30.05848713	4.732906206	6.377413438	3.380371732	2.620616908	24.60637481	0.489321807	0.601853302	3.861984192	70967651.7	4.445771049	6757209.692	1.463489008	107724223.8	0.736966575	53.73063113	0.375468583	0
2.786630069	16.59668464	24.79268075	3.019032376	20.70688468	3.965521074	3.133670725	13.06688267	1.771877621	24271575.29	23.96709807	728780.37	12.23156779	15.31299073	6.206180809	125764618.5	17.04268951	11.3888314	19631.94727	22.62811593	4.166814716	4.017388131	15.51010546	1.426082738	3.649002155	5.459483474	3.639180437	13.96688539	1.626641307	19990.15628	22.74105048	4.052768947	3.981152468	2.553258778	3.011086729	20.8161788	0.515858962	0.434875571	2.89558913	69703549.74	4.905908694	4236087.736	0.157561231	43826988.66	0.676780571	38.33101321	0.341482699	0
2.721353863	15.83727788	24.17617981	2.63202914	24.4260239	4.120295477	3.534125357	17.94311199	1.655373453	24788606.15	23.96709807	760700.4148	10.75304856	15.31653541	3.941725815	55886542.37	21.44956492	9.161786094	29688.34545	32.23780142	4.480792651	6.390157294	16.21168839	1.410500873	4.147961369	2.771346104	1.084802493	12.89797038	2.729988652	38253.84316	28.66924453	3.956443347	4.795311093	3.303719173	2.646350755	24.50888665	0.501414305	0.54660714	3.878573052	75518790.97	4.36633607	7168333.881	4.868938119	73286980.21	0.63270835	53.63722858	0.40878927	0
0.945326782	18.50283429	38.09353201	3.077236563	20.57137838	4.051095278	3.161301606	12.9057126	1.737816675	24195106.62	23.96709807	645996.6753	13.83929143	15.3091342	2.940644544	39428658.4	17.5720009	10.04068637	37076.35545	27.4209167	4.023378967	5.729801534	16.09780153	1.435469727	4.103255852	4.587761721	6.345103917	12.99531883	2.748246362	31122.75793	28.71840279	4.669663802	5.53439762	3.144792898	2.729392425	24.89599595	0.485368606	0.489075946	3.868784349	70967651.7	5.259160807	6889758.582	2.195258005	87173032.89	0.735924723	62.43107715	0.391923323	0
2.642510789	16.06085001	26.35551639	2.74239877	24.96077208	4.218010348	3.700177761	18.55051063	1.637207679	24331294.4	23.96709807	730254.3262	13.41926137	15.3232834	0.996184896	44348822.06	19.14301113	17.6663755	49194.57247	27.78930626	4.012544364	5.712469078	15.95392108	1.414292212	4.059418664	8.117338391	0.745400123	12.11819594	2.736973463	56607.90014	25.03594139	3.805059442	5.573453719	3.060550084	2.693411229	24.07804378	0.551899657	0.560722737	3.850609767	70967651.7	4.607980935	6561069.886	3.941725815	55886542.37	0.682593784	49.18191491	0.375849814	0
0.796685456	18.61091165	37.77061088	2.728725293	24.75696471	4.131657354	3.440841484	19.4403766	1.695724654	36175301.93	26.51451639	1405547.754	13.48709437	15.4830203	3.695102769	62224996.06	23.6383734	12.69532646	19990.8791	22.8307621	4.086155767	4.000643736	15.440025	1.428650999	3.589131486	1.830997137	0.369175142	12.0295693	2.753799652	32532.16858	29.3581553	3.949823016	5.272552715	3.286540619	2.712731461	24.13079788	0.511727775	0.576007386	3.868776678	70967651.7	5.103316561	6602562.963	2.940644544	39428658.4	0.709115192	55.3595085	0.39446604	0
1.611506712	14.40078353	23.01999841	2.973514864	32.80009524	6.372985494	4.063586693	16.67633271	1.775488493	24746835.52	23.96709807	864090.1012	15.61588733	20.66252075	8.880401591	52543533.04	16.78297302	11.28302297	20423.47013	22.8428937	4.002302113	3.955820685	15.36678854	1.429204802	3.550945114	0.917022637	4.656599124	12.09399252	2.726945272	36491.98869	28.8395273	4.507221688	5.32062358	3.085380468	2.728542738	26.98296882	0.48061991	0.586337202	3.888915187	70967651.7	5.408261835	7144530.197	3.695102769	62224996.06	0.644866885	62.29020262	0.379267709	0
2.720084115	16.79488272	24.64610254	2.981192618	20.90704234	3.86018292	3.077624299	13.34772252	1.797737745	16441910.25	23.60591905	495668.76	8.275772489	15.82292502	2.679222464	39685543.2	21.66778724	19.87855993	20029.05842	22.6820609	4.163332051	3.995448248	15.45243951	1.431485797	3.640835855	1.883000599	3.994322408	13.06185029	2.721412028	43250.96276	29.57041146	4.007349667	5.631350548	3.163502841	2.770836155	24.56729397	0.490238437	0.575427106	3.92750008	70967651.7	4.370745678	6655756.413	0.655957733	37442790.67	0.64198417	54.50256996	0.37838828	0
0.879793871	18.35248912	38.61774036	3.007191168	20.79460977	3.932845789	3.093047825	13.19495274	1.787768469	25983847.21	24.65662484	915360.0824	13.31212329	15.31385443	0.251270484	39109652.96	20.3891365	9.587084147	48969.67427	27.83836274	3.919979281	5.460865874	16.00684931	1.440233172	3.945151512	6.345932965	3.691524489	12.10753734	2.706859779	61226.21644	24.6709807	3.826051508	5.274388821	3.078722309	2.887124307	24.5170543	0.492593751	0.61794066	3.891226938	70967651.7	4.476272955	6403330.355	2.679222464	39685543.2	0.599203767	50.74103118	0.411623831	0
0.841749213	18.77951745	37.27164017	2.772833585	24.20982736	4.104310759	3.414732155	17.63366822	1.679500121	16452648	23.85687399	544426.4089	8.624875025	16.04243459	5.467417748	35254334.22	16.69324484	11.43781734	20773.46511	22.89331439	3.958237795	3.949039811	15.39484953	1.433385566	3.555903642	4.498445511	3.699161524	12.93934551	2.716236501	30719.46431	29.25366776	3.903959807	5.250024465	3.159427262	2.584935141	24.15835124	0.512206748	0.544801228	3.886228318	70967651.7	4.591175575	7365590.572	0.251270484	39109652.96	0.738937076	54.92905937	0.381132697	0
2.735710733	16.36884147	23.9671	3.011523756	24.15039865	4.112216797	3.369824881	16.3963622	1.739971916	16432591.2	23.71638287	505178.187	8.473655583	15.93664713	8.245408913	81443469.41	16.80580999	11.80617182	29603.16628	29.94406924	4.341547651	5.97812622	15.9031131	1.442878588	3.988801903	1.794812756	2.541427971	15.02907992	2.830167287	30826.59623	30.99298238	5.068690383	6.080800542	3.408401155	2.617451203	24.14515418	0.519613952	0.607512478	3.935280853	70967651.7	4.607312295	8261379.534	5.467417748	35254334.22	0.625411915	72.79285858	0.385444041	0
1.627499506	14.76591193	23.08954382	2.751365246	25.82434165	4.563007224	3.584460991	18.82256099	1.65941649	26089351.79	24.40588783	1146582.461	14.45756414	15.32706636	1.679688573	39258386.04	19.28394568	15.54532387	29273.2876	31.05977766	4.099432737	5.782001407	16.12014468	1.438078062	3.946219339	5.079526235	0.941966004	13.61970456	1.608826662	20114.62412	22.81313303	4.015058717	3.93791441	2.592479104	3.015910855	20.84122644	0.516708525	0.439080082	2.896088806	68816880.01	4.872209354	4142048.012	1.679688573	39258386.04	0.66921276	37.60215968	0.340626392	0
1.629047855	14.60413932	23.0551668	2.909101172	24.55231099	4.128445762	3.551363646	19.5848282	1.701789526	24545429.99	23.96709807	1241338.7	13.96394024	15.35400013	4.727978107	59958924.9	17.4381541	14.33347861	30736.40375	28.93968763	4.359433838	5.288008773	16.17212525	1.412183821	3.981104945	3.768856726	2.700561921	12.21867101	1.629172154	19853.64773	22.61409452	4.116235701	3.999045554	2.522730799	3.061841059	20.71808996	0.51709469	0.428951162	2.888333941	70251362.23	4.991223126	4274710.474	4.457460266	48415849.54	0.688141921	38.74054618	0.337376817	0
2.985781037	17.87793478	24.70059081	2.776917062	25.56347205	4.320658765	3.482198159	18.86230476	1.646813466	16390963.57	23.9390004	543847.4213	8.788412249	16.11378306	3.508270483	69619644.68	21.73229894	23.48474432	20273.93461	22.69092286	4.106242445	3.985439601	15.42527702	1.4243748	3.59987013	6.513605974	1.339736418	14.006011	2.774904463	30235.20631	29.78368892	4.004697161	6.177972542	3.322755623	2.531227346	24.19943809	0.50430204	0.520421417	3.852566037	72863959.76	4.592768079	7042789.162	7.071032936	41818663.39	0.726490536	55.40676826	0.438270987	0
1.608826662	14.60386084	22.95334284	3.073827525	23.96709815	4.004739757	3.585899302	16.63396605	1.851741043	16458613.36	23.86531543	531052.582	8.66947635	16.05391109	7.071032936	41818663.39	21.88074241	12.79640484	19742.6991	22.66040565	4.120380439	3.98103975	15.45268292	1.426393503	3.60194584	1.252226195	4.325881773	12.12264498	2.715444003	34505.46199	29.59349103	4.018496498	5.472056261	3.121201038	2.806698218	24.40926943	0.501998738	0.532106415	3.829380725	70967651.7	4.736124827	6778479.951	3.945901746	56206982.33	0.65757609	49.56724471	0.402867907	0
1.642632741	14.67253312	23.10470849	2.685752482	24.85747555	4.429322343	3.429952389	18.62488321	1.724854569	25488200.27	23.96709807	974343.8559	9.76593977	15.3189766	3.945901746	56206982.33	21.46976147	8.879918604	35295.10219	30.28314095	3.892910928	5.805400874	20.66252071	1.518889979	3.848611465	2.431262059	2.297786626	10.2149835	2.727183101	40161.70359	28.23610735	4.110985716	5.510457534	3.238579409	2.573793665	24.14537739	0.518969674	0.609276761	4.2666509	70967651.7	4.414384419	6729377.479	7.413824402	78525252.12	0.779311291	59.92720912	0.372339051	0
0.906023798	18.48979611	38.16147454	2.839488804	24.26114621	4.094434719	3.385257903	16.25253882	1.696983034	24417801.04	23.96709807	1196149.126	12.69470915	15.32005586	5.516238531	38869445.64	16.73755981	11.77900811	19688.04938	22.72019003	4.149321237	4.029681333	15.44721033	1.42539889	3.624398352	2.228308025	1.071651751	11.42044668	2.733396524	38628.86915	28.03896284	4.097588435	5.34310493	3.315774661	2.758533314	24.49021853	0.491987338	0.60419011	3.905862165	70967651.7	4.512830019	6785392.184	5.516238531	38869445.64	0.636015404	60.2285763	0.391567202	0
1.62098447	14.71317055	23.10134299	2.545183218	24.41165696	4.134665507	3.797557159	18.0349912	1.652060983	24430602.8	23.96709807	802123.7153	13.10573438	15.30582552	0.810658347	69915540.13	16.63893193	10.05375584	29467.78119	29.50018637	4.483273546	5.622599425	15.87244411	1.413919677	4.095333693	6.714589432	1.982725216	10.4108144	1.634395733	19986.22197	22.67636838	4.088908085	3.942829256	2.549073411	3.0447021	20.74166628	0.516822048	0.432743678	2.905966645	70417158.82	4.952069822	4255113.61	0.810658347	69915540.13	0.683142991	38.53939791	0.338821359	0
2.816923825	16.46864115	24.74453096	3.019478826	20.74003395	3.95782187	3.109685094	13.1942512	1.768732458	24347711.47	23.96709807	935869.5606	12.08776177	15.31567532	1.102347017	38678285.12	21.03301343	9.663517139	20162.08211	22.65780981	4.151347915	4.021064935	15.47877372	1.421893603	3.599793626	4.395684153	3.309846688	12.18883988	2.702222752	31036.90792	29.88366169	4.290860276	5.367383611	3.421042629	3.084211555	26.26607801	0.48230248	0.609814057	3.845637264	72863959.76	4.879235676	6918082.903	0.18426878	52154608.7	0.713508062	53.33851299	0.430828295	0
1.622899901	14.54098812	23.02691133	2.587385915	24.20654502	4.0800899	3.374858217	17.47071102	1.736423883	24837174.83	24.06765406	1218219.183	7.063053704	15.31749048	5.132710639	45283308.01	18.05368765	14.70921702	25975.3368	30.60363923	5.278443263	5.87351598	15.81189419	1.41563172	5.389336106	4.285257075	1.544749822	12.62177453	2.739421785	41453.13457	30.83056449	3.778449417	5.100709566	3.067997086	3.011523756	24.15039865	0.514160854	0.544801228	3.823504438	70967651.7	4.475903686	6690842.773	1.102347017	38678285.12	0.62965558	46.58129324	0.368539035	0
1.624810285	14.6932961	23.02069237	3.026091368	20.62534569	4.003482957	3.131564429	13.07960926	1.76902643	16348827.15	23.96945534	551079.6826	8.855594854	16.14901827	2.410615183	54118230.65	34.02563634	12.32431914	44627.08729	26.81724731	3.897584561	4.437808444	15.59475121	1.442894415	4.128073512	3.479242449	1.077573868	14.56216929	2.737709314	31721.56894	28.79648864	4.692327167	5.338248119	3.62009127	2.80041087	26.0040694	0.48144274	0.523346994	3.900133451	78552883.8	5.331748169	7827771.581	5.132710639	45283308.01	0.665511236	64.08520552	0.417077337	0
1.834553056	18.09940375	28.27287885	2.997215116	20.77208253	3.934077149	3.131776693	13.13309947	1.776935378	25791905.91	23.96709807	1356048.271	14.27244872	15.33956566	5.692388453	38852149.94	19.32562453	19.57691829	32480.36165	28.27159822	4.280617569	5.204168263	15.69535238	1.412033914	4.143669396	2.724374858	3.003973913	12.98282544	1.647689235	19835.49886	22.78862562	4.086111799	3.984883707	2.569395764	3.032627843	20.76574018	0.515989737	0.433378432	2.877377984	69557119.58	4.955458701	4250037.546	2.410615183	54118230.65	0.679596248	38.75886301	0.338636489	0
2.727646418	15.51977437	24.05566739	2.599954727	24.43083761	4.171117557	3.505498907	18.12026236	1.718261515	24551897.33	23.96709807	1003478.573	13.0696538	15.31843152	1.609689867	40308434.49	18.17168564	12.68954265	19168.06195	22.73987463	4.0884033	4.009651769	15.44994588	1.426732624	3.598937695	4.050322965	3.006286082	12.34380398	2.720384372	39051.60092	27.41168205	3.792936409	4.46629125	3.069474223	2.618990832	24.02429998	0.551118165	0.544801228	3.824756958	70967651.7	5.045981368	6453916.169	5.692388453	38852149.94	0.664136564	51.18872626	0.47406853	0
1.645846014	14.7143753	23.11378837	2.975456106	20.84243029	3.874491411	3.075080803	13.25545936	1.797221026	26165196.4	24.10501995	1125466.813	11.42262739	15.39846708	4.911029439	153530599.8	23.24794448	7.363503763	32382.00797	30.75194687	3.94432449	5.865503565	17.31114478	1.474029632	4.004861018	2.138438473	1.647370019	13.57088029	1.629047855	20238.57271	22.82884932	4.032977506	3.956901784	2.582969806	3.007564199	20.87445211	0.516092622	0.43936099	2.897681565	69176532.45	4.87835605	4181933.423	1.609689867	40308434.49	0.672053798	38.14339553	0.340036048	0
2.803708138	16.26142645	32.80009525	2.827666424	24.36585509	4.175414701	3.365571813	17.4661687	1.848317449	24225672.91	23.96709807	839886.1068	13.26493663	15.31504429	1.752836444	42670090.44	17.69407262	5.476618192	31677.89466	29.56339072	4.552982305	5.485616151	15.62271121	1.408323012	4.260578748	2.383858979	1.712260392	10.01250741	1.629448178	19742.6991	22.66040565	4.120380439	3.98103975	2.535867609	3.02466478	20.73003279	0.516864463	0.432325847	2.881399362	70428190.79	4.950907869	4321058.077	3.801266649	67141414.47	0.682126078	39.16262118	0.340742759	0
2.830167287	17.89879985	24.74808496	3.007564199	20.87445211	3.915433748	3.11346666	13.13777953	1.784154644	24162009.84	23.96709807	916469.6063	14.80566192	15.3140643	2.710282546	40412345.69	21.57288335	20.18218321	27927.42217	31.47032725	4.131165249	6.174085139	16.73417175	1.42989912	3.964003615	0.936599179	2.982942029	12.87596121	1.623446465	20773.46511	22.89331439	3.958237795	3.949039811	2.601162358	2.980054006	20.87824482	0.515676257	0.442383665	2.886687635	67761976.86	4.848999882	4076486.221	1.752836444	42670090.44	0.666161579	37.14690134	0.341644363	0
2.72822494	16.35555123	24.02245328	2.994528327	20.79684248	3.895014439	3.07496033	13.23504993	1.789639789	24179769.03	23.96709807	761308.1258	14.08632086	15.32932519	5.702410843	45565874.63	17.14539381	11.07516259	20247.1164	22.86403565	4.025892597	3.954280412	15.41741982	1.430841766	3.582159552	2.955216458	3.605564802	13.50236994	1.621931182	20026.27207	22.66605745	4.080157669	3.975969512	2.555014403	3.036040261	20.72470234	0.517450585	0.432725259	2.896475908	69827894.65	4.947827792	4282607.518	1.286631334	107543150	0.68281509	38.41834428	0.338906595	0
2.435759087	15.83913209	24.17830689	2.579085488	25.3116785	4.424618143	3.782068906	18.30003005	1.630232668	24222687.58	23.96709807	658009.1287	15.51759217	15.33051165	0.102212272	40111700.92	15.36426835	4.233004324	54841.14666	25.15283929	3.911394463	3.583092752	15.62120925	1.414514275	4.234928989	4.735580257	0.019871621	10.86981629	2.652730461	32382.00797	30.75194687	3.94432449	5.865503565	3.207512525	2.602419437	24.05714474	0.549097735	0.524899341	3.848385293	70967651.7	4.377034219	6597543.722	2.710282546	40412345.69	0.591943896	52.4189737	0.396880262	0
2.72521424	16.42364487	24.23139686	2.503599934	24.51438762	4.400473927	3.554314729	16.54245497	1.726827738	24440853.05	23.96709807	957047.0837	12.10051151	15.31318896	8.09350588	80843424.51	17.10758985	11.98088436	34248.69876	28.62049254	4.890203803	5.136592057	15.57152514	1.402502362	4.735731495	9.403135351	1.26512711	13.93876518	2.816923825	34230.0473	28.84609145	4.006591994	5.172660866	3.118391466	2.598659188	24.20625228	0.503338711	0.556991133	3.971189084	70967651.7	4.580695936	7665225.834	0.438425444	41658739.62	0.7622175	58.07766637	0.385965332	0
2.691293784	15.36670925	24.5821188	3.030048068	20.81261654	3.943726528	3.106298646	13.13093191	1.763947678	45247138.64	30.68434771	1728089.908	11.85396855	18.14611868	0.41921913	41017792.8	26.5706396	13.61968459	43188.76801	27.60630502	3.899937853	5.296866822	16.00732258	1.443014307	4.094487519	4.012921361	2.177801315	12.99636478	1.639319151	20132.23257	22.42321257	4.227352173	4.098574627	2.455339023	3.099956931	20.65293627	0.518099107	0.419126346	2.887149241	73398368.71	5.059498751	4560200.066	0.102212272	40111700.92	0.702852143	41.13290484	0.337177255	0
2.877026361	17.74544286	24.81179713	2.90239512	24.04358684	4.296396665	3.764276106	19.06952531	1.642231061	24344900.68	23.96709807	1068178.574	13.61467276	15.32690072	3.496383531	69640281.98	21.71442258	23.11183605	19960.76159	22.49749242	4.194313404	4.074394494	15.51844404	1.421874137	3.644697617	4.274219466	3.125460328	12.11420408	3.356469946	32534.28778	30.08271486	4.599021985	5.540590262	4.347223157	2.710188194	30.53727031	0.479184455	0.544801228	3.950880984	75139529.36	4.879914204	6579423.385	8.09350588	80843424.51	0.807584259	71.9269766	0.376877135	0
2.774904463	16.20905855	26.63890941	2.651847789	23.9737128	4.038734378	3.417075138	15.42082824	1.871206597	16496320.41	24.0309541	561299.6142	8.979134997	16.19956292	0.31322663	37249974.81	19.16763639	7.697166585	34230.0473	28.84609145	4.006591994	5.172660866	15.47013398	1.52683643	4.165366227	3.228693246	5.229952236	13.34076975	2.7208597	27144.82287	31.01533195	4.261877719	6.663730223	3.228493197	3.00030905	27.59623798	0.483223471	0.511278988	3.827774327	70967651.7	4.451975857	6387503.01	0.41921913	41017792.8	0.648159321	51.98372538	0.414414655	0
2.731683864	17.01869445	24.29922891	2.972409303	20.85351755	3.882506921	3.074082292	13.30703354	1.793812434	24372492.3	23.96709807	944827.6033	13.84296069	15.3209913	1.323797487	63422534.15	31.04233568	25.41068517	46364.51026	25.33769399	3.882325554	3.709880233	15.92694644	1.413945821	4.132361308	1.379034282	4.113597744	15.25763201	2.767345883	29359.74505	30.54588368	4.347171644	5.92206675	3.455780829	2.909101172	24.55231099	0.493178507	0.59356085	3.842246222	72863959.76	4.661986183	6748034.603	7.010168692	268534658	0.668327459	58.61671729	0.482650748	0
1.660610323	14.8110661	23.24273255	3.03746396	20.79439928	3.950201359	3.102313972	13.05230499	1.765727174	24481099.1	26.91674033	909361.874	16.75866372	15.3213612	2.440227695	60071931.57	18.43640642	14.29519434	29359.74505	30.54588368	4.347171644	5.92206675	16.38330755	1.420304655	4.180656061	3.379641326	2.274506705	12.81305908	2.694027872	35802.23824	29.54469594	3.833916742	5.059003163	3.113510295	2.548263253	23.96709815	0.647103791	0.529198149	3.827909207	70967651.7	4.420397286	6641961.882	3.496383531	69640281.98	0.669862513	52.94306813	0.475339969	0
1.61664474	14.6131163	23.07031597	2.851476258	26.62651424	4.800496953	3.671231032	17.737182	1.94959836	25650707.19	23.96709807	1643402.504	12.92249325	15.92798259	1.604631462	44082110.81	18.0832883	3.562249119	20246.60705	22.7153703	4.109824107	3.993672553	15.47593415	1.424571979	3.599859777	3.652816701	2.529193665	12.89071416	2.985781037	33643.68451	28.22668496	5.794502826	5.33970105	3.305337284	2.575424096	25.13805261	0.48496536	0.535988549	6.721570761	71484826.61	4.569406041	10711810.26	0.31322663	37249974.81	0.770248858	72.57817508	0.389655572	0
1.649310035	14.62322366	23.11153569	3.042010576	20.73187676	3.968608492	3.124570451	13.09472702	1.765577072	16392350.94	23.782468	520529.6476	8.51677927	15.97970917	1.199115606	41601753.46	16.71314298	10.469672	61226.21644	24.6709807	3.826051508	5.274388821	16.82298343	1.467228652	3.957267249	11.22040677	0.751703968	12.06262506	2.728572953	30314.07356	29.2546979	4.671564841	5.438651406	3.1401023	2.627589406	24.22973222	0.503495696	0.613024567	3.867047843	70967651.7	4.402185387	6645918.28	1.323797487	63422534.15	0.741807268	62.79174688	0.412085278	0
1.620546956	14.67909288	23.10168451	3.018064886	20.75309848	3.950046862	3.126699305	13.09700652	1.770993165	24336710.84	23.96709807	734621.9395	13.78753182	15.31535183	3.339855215	40817901.16	20.45575768	13.42618507	44154.65363	28.67364326	4.262173704	5.644294591	16.90754184	1.63271636	4.619806365	2.857353947	2.530102859	11.60563868	2.584893043	35295.10219	30.28314095	3.892910928	5.805400874	3.118759684	3.440218877	24.45859667	0.498127324	0.523997122	3.822348861	70967651.7	4.852341266	6676838.104	1.199115606	41601753.46	0.527599953	46.91031634	0.432481155	0
2.700881874	15.47650654	23.96710103	2.743148369	25.2270256	4.275034975	3.673010931	17.98119994	1.640699179	24635092.53	23.96709807	1205461.206	13.61116556	15.3345641	5.60187745	95074028.97	26.16709813	9.345696634	34394.91557	28.58806558	4.656765737	5.309178736	15.30837868	1.43572401	4.583504535	4.412775124	2.041872636	13.57196895	1.64156873	19995.23583	22.84156283	4.041353582	3.961635611	2.594048297	3.004505198	20.77915803	0.516548649	0.436877413	2.87829184	68419372.6	4.926002328	4189743.105	3.339855215	40817901.16	0.673646718	38.3436815	0.34128988	0
1.61709757	14.4811796	23.0007654	2.887124307	24.5170543	4.161382424	3.348647077	17.47655114	1.996284819	28051832.55	24.08531683	1070263.26	10.43338924	15.30402578	0.696144214	42862688.05	20.41058139	20.49727673	30664.75177	30.20449697	4.103290311	6.184190086	16.53486223	1.462304222	4.050136575	3.353824432	3.146806175	11.59833658	2.746267059	35644.9149	28.87633813	3.888895275	5.217691591	3.085816413	2.612209734	24.14458245	0.511538841	0.544801228	3.829354746	70967651.7	4.426781985	6494538.103	5.60187745	95074028.97	0.570268307	49.44803909	0.414414655	0
2.720045482	15.73965235	24.25937335	2.541652472	23.99456458	4.111022168	3.388345132	15.49931947	1.79355378	48440186.48	24.04022969	1299793.123	13.0346037	15.32763991	0.86390104	39697651.83	19.2104292	12.89039712	20026.27207	22.66605745	4.080157669	3.975969512	15.45037824	1.424943509	3.588698797	6.147631019	1.068518374	12.68397396	2.735710733	41944.54805	28.92334689	3.826198815	4.357316949	3.07709402	2.827666424	24.36585509	0.499445919	0.59356085	3.816243238	70967651.7	5.660516038	6389976.704	3.049751937	104751064	0.744881016	57.05080721	0.418538965	0
2.604315761	16.07219667	25.83810296	4.101270532	24.39640754	4.322993377	3.348269728	15.47274043	2.139810802	25091720.26	23.96709807	853561.374	11.22012145	15.31642343	3.904054169	44316045.03	18.86560639	19.47617699	32477.47113	28.30152463	4.83762733	5.502384728	15.30402584	1.41638698	4.738574748	7.062128588	3.502169151	12.04121244	2.730586464	40523.83118	27.42973353	3.935921255	4.890704487	3.068896556	2.782736424	24.35445333	0.501902577	0.588143114	3.877571367	70967651.7	4.422835542	6712711.748	3.904054169	44316045.03	0.676539405	49.09206854	0.373249994	0
2.734077276	16.74940844	24.14464859	3.054116951	20.80640668	3.983854946	3.148493794	12.99649059	1.745186238	25357912.99	23.96709807	814425.3358	9.874271522	15.31249464	5.716562484	96902903.19	18.31206764	15.54287883	29309.44883	29.99513314	4.401626374	5.730612962	15.91471123	1.41501778	4.006061261	5.831134423	5.333659188	13.16077382	2.725601175	28601.9965	30.25679757	4.513709531	5.950573392	3.163006658	2.868787344	25.64002752	0.483515837	0.544801228	3.846880981	70967651.7	4.55059062	7000911.55	1.695178111	41101456.29	0.69966299	56.04789238	0.394396042	0
1.607141266	14.56906556	23.02836812	2.988552683	20.90005853	3.878270224	3.091449882	13.15739494	1.798476298	24336853.78	24.91780921	766563.4204	15.80112292	15.34081163	1.289290384	39662006.7	21.31069034	13.339565	40523.83118	27.42973353	3.935921255	4.890704487	16.3428561	1.4855691	3.910495476	5.954265131	2.367000685	12.99070716	1.635782657	20320.66843	22.81767602	4.09813461	3.993085545	2.564906971	3.005819266	20.71097895	0.516285846	0.435388712	2.883699128	69388715.8	4.927509329	4294955.818	6.807225533	48098395.25	0.675988648	38.83125866	0.343220065	0
2.726949035	16.27960593	24.35089386	3.107652874	24.52728272	4.075962114	3.457412581	17.47655114	1.659605033	24576827.9	23.96709807	963794.9122	14.86237187	16.0013622	3.816243238	70967651.7	17.28767999	27.71391115	30237.096	28.91525196	4.454155187	5.594040621	15.89299426	1.409921962	4.161071936	0.599286669	3.289569421	13.81446184	2.728810329	31570.59102	29.1883922	5.588234707	5.341052002	3.442580095	2.579085488	25.3116785	0.483274588	0.565863076	4.020282133	71678767.22	5.972104447	9169103.462	5.716562484	96902903.19	0.705019354	68.97642295	0.367808734	0
3.013264496	17.9013739	25.27431841	2.817151867	25.18399566	4.243052662	3.489621325	19.28661354	1.6430562	16510368.47	23.98245919	553473.9171	8.795278743	16.13264678	5.960217917	127799483.8	16.34271343	3.737097478	41453.13457	30.83056449	3.778449417	5.100709566	16.71976557	1.848920989	3.839278936	7.880833528	3.810849065	12.00334247	1.628231739	19979.04826	22.77520476	4.061948858	3.969689044	2.559537621	3.018064886	20.75309848	0.516467743	0.433953387	2.891906691	69663632.02	4.930353859	4242798.642	6.258360224	299275363.5	0.677692595	38.57588767	0.34136651	0
2.773669488	15.75799152	23.96710011	2.815654557	25.01018825	4.390345873	3.485866126	18.57773056	1.683401174	16291105.6	23.44657123	478667.1071	8.063033772	15.6859479	5.558547172	95994144.6	26.31511698	9.552119209	42940.96096	24.31317529	4.054314808	2.958168639	14.97489873	1.063092614	4.56571748	0.967324548	1.838441195	12.28438222	2.863686035	31814.62135	29.34111408	4.398184708	5.061985348	3.255193559	3.032245593	24.17335157	0.504304014	0.491978304	4.023451207	74218465.44	5.211799659	6574057.452	1.289290384	39662006.7	0.657025273	61.64614496	0.415189884	0
1.652589084	17.52149526	25.70653701	3.061841059	20.71808996	3.983009759	3.1296458	12.97046529	1.750537386	24275804.73	23.96709807	841529.3574	12.28483203	15.31510532	2.735552189	41364681.41	21.61995284	19.86445126	20377.00923	22.77381807	4.03694008	3.96335799	15.37795675	1.425176187	3.562597865	5.31127556	2.96856063	11.45476318	2.740207815	44627.08729	26.81724731	3.897584561	4.437808444	3.052514604	2.756763399	24.65668911	0.491212879	0.523130285	3.854428099	91827039.99	4.423355927	7230945.506	5.960217917	127799483.8	0.679086967	56.76289283	0.401610046	0
1.631941856	14.65780626	23.1647847	2.575459622	24.27059166	4.133270452	3.370025073	17.62190529	1.723471316	27035232.68	24.1739809	1138546.978	11.76087359	15.48711722	3.516342717	69542868.14	33.70888455	12.32920019	31383.62129	28.85058558	4.57422185	5.453953363	15.98559408	1.424141045	4.183675779	10.36134473	2.586319465	12.08025886	1.620713031	20016.06567	22.7085318	4.037183042	3.992640232	2.574990899	3.015583409	20.78194811	0.51616722	0.435942416	2.889231134	69221369.45	4.885446911	4188396.677	3.054613596	38149468.27	0.676495887	38.39737217	0.340343873	0
2.728572953	16.9267991	24.25937322	3.007413076	20.80817619	3.939432806	3.117310895	13.11114882	1.779311842	27033134.72	28.43390083	1260488.775	14.46444355	15.33999239	2.667389271	38997025.96	17.83835293	14.22085412	38451.00795	27.42089033	3.864931069	5.460608921	18.40191178	1.501719053	3.88572451	0.343731803	2.740090053	13.04177756	1.642342498	19773.7601	22.65967861	4.152117523	3.968872061	2.54075689	3.055730472	20.59686352	0.516666459	0.43065226	2.887247619	70924128.42	4.987819402	4391235.447	2.735552189	41364681.41	0.684463914	39.70115599	0.341025713	0
1.690884736	14.79779635	23.3540655	2.942857325	27.87546518	4.975080043	4.417070193	17.34281414	1.611372194	24251436.47	23.96709807	756649.8087	10.94441892	15.30967842	0.372413863	40085588.15	17.42342561	20.56715796	30314.07356	29.2546979	4.671564841	5.438651406	15.71284914	1.425706418	4.299078107	1.679748399	1.166511525	13.48613005	2.730137773	28343.406	30.37557989	4.587733786	6.268541994	3.258183856	2.854271318	26.63509382	0.481572468	0.512958209	3.838502888	70967651.7	4.615946473	6766964.867	3.516342717	69542868.14	0.678827192	57.63577338	0.379981601	0
3.506213927	17.13316302	24.24297044	2.601914904	24.16483399	4.059704919	3.349850996	16.79575979	1.763153992	16480311.66	23.66815831	519284.4731	8.412038078	15.90456877	7.288599921	41602022.25	22.01255618	13.05333429	20739.69026	22.73162055	4.087984974	4.025696438	15.37949914	1.427690229	3.597317037	3.776962213	2.607858292	11.5210008	1.652589084	38900.55991	28.9293032	4.244575309	5.290261867	3.597063403	3.073827525	23.96709815	0.647103791	0.51245995	4.063062777	72268133.09	4.69630707	7179443.073	2.667389271	38997025.96	0.663814172	68.91069452	0.425343759	0
2.927948803	16.78831944	25.60359808	2.733763792	24.0686437	4.044768509	3.353269585	16.74978042	2.162259605	24259495.74	23.96709807	815062.0126	16.48993292	15.32551285	3.289360987	39430577.91	18.15737816	20.45791575	30719.46431	29.25366776	3.903959807	5.250024465	15.60338049	1.483056973	4.076057997	1.877588333	3.463586803	13.61792712	2.72734022	29564.63762	29.26743226	5.448200974	6.167580159	3.321216774	2.560801695	24.25178838	0.503456739	0.597520919	3.895866167	70967651.7	4.417363489	7106043.928	0.372413863	40085588.15	0.698793152	64.06358321	0.376168968	0
1.628231739	14.68547254	23.06593874	2.612209734	24.14458245	4.051856617	3.387952499	16.26180579	1.730826476	24545855.22	23.96709807	930385.7962	13.9522254	15.32856339	0.094460753	40339941.22	15.80256507	4.361653078	28706.78197	29.94955888	5.341347846	5.485140825	15.542563	1.408618756	4.325897459	3.101809903	5.186193123	14.18673475	2.726949035	33004.65741	29.38973871	4.232480284	5.380903202	3.197769424	2.61048308	24.39568604	0.500101808	0.544801228	3.843724456	70967651.7	4.605643689	7062070.511	3.289360987	39430577.91	0.769998018	56.13264452	0.387113111	0
2.746267059	15.62993411	24.03106523	2.502187032	26.1011336	4.603499139	4.88215352	16.73260719	1.611372194	16472505.03	23.58936022	500845.5935	8.264828474	15.85466007	7.988914539	81704987.09	17.39223582	11.90348254	30157.90831	30.18119404	4.974826776	5.565006855	15.7114753	1.410329486	4.651369697	3.679058331	4.297238262	13.08406599	2.728070039	41424.0904	27.62653173	3.904241667	4.734949838	3.059880223	2.80431083	24.59481311	0.49031018	0.576007386	3.880695075	70967651.7	4.42062754	6704343.709	0.094460753	40339941.22	0.639923442	50.19240685	0.390509513	0
2.706859779	15.75559905	24.22647682	2.647070861	24.20796608	4.050615997	3.349175363	16.6667209	1.903968654	16503333.59	23.72378265	525794.5108	8.494006221	15.99195017	1.336242949	38712383.79	16.33854669	10.445381	45891.74267	28.32981506	4.099432072	6.15178248	15.7624144	1.418094347	4.152234212	0.117721197	6.454978206	14.79665068	2.724338687	31657.30788	29.23429145	4.376567952	5.418691699	3.191014316	2.685752482	24.85747555	0.487069828	0.640370086	3.867230832	70967651.7	4.729478315	6970291.445	7.988914539	81704987.09	0.745293407	54.83875329	0.381078256	0
1.652173099	14.75686055	23.09670938	4.101270532	24.77228568	4.208573952	3.410961374	16.15838668	2.13379153	25002815.48	23.96709807	788146.6431	11.65183953	15.32032846	5.21772798	45302771.95	18.00881182	12.02037831	29546.85169	29.90363132	4.299809791	5.699664668	16.3014064	1.424312347	4.355553814	4.954581305	1.176744778	11.69464674	2.730560145	54841.14666	25.15283929	3.911394463	3.583092752	3.10145443	2.63202914	24.4260239	0.497055126	0.529198149	4.208085281	74949898.56	4.731574346	6565009.3	6.814799908	266655721.9	0.695631454	60.53013623	0.383410339	0
2.711048816	15.96710686	24.14644871	2.694487856	24.09540817	4.08087539	3.350701524	17.30669444	1.818150192	25190409.36	25.11630934	889185.2067	18.07724377	15.3242757	0.423595547	41250691.96	17.12941694	20.55125402	20071.12025	22.57053283	4.215828855	4.066573898	15.44648575	1.42854591	3.654242537	0.567678739	4.14009439	11.14358852	1.638909678	19755.1807	22.59240324	4.143485196	4.01038113	2.498633645	3.060135259	20.66963593	0.517252133	0.427564513	2.898903405	71419231.14	4.979152898	4321368.996	5.21772798	45302771.95	0.693222473	39.64210651	0.33787524	0
1.659672169	14.67148767	23.138416	3.006559069	20.87602995	3.895585355	3.097172385	13.15886167	1.772796798	24439984.77	23.96709807	893802.9602	12.87264667	15.31611382	4.405171536	37888941.6	18.6871664	12.6834943	35644.9149	28.87633813	3.888895275	5.217691591	17.14979713	1.497426188	3.920592353	8.344208642	2.894912859	10.51856672	2.392780635	61383.78139	27.30004321	3.987925889	4.807812187	3.244374216	2.932092635	24.52347639	0.530282999	0.568693804	4.113117266	81940463.28	7.239170381	8263687.78	0.423595547	41250691.96	0.740812178	67.31570329	0.413751176	0
2.453172763	15.58731057	25.00462782	3.050429094	20.72481558	3.982772542	3.138354435	13.02981904	1.752674609	26407458.96	24.0820192	952266.3445	14.64119073	15.33358745	1.123949494	42053205.84	21.17012507	13.45373185	31597.2888	28.89366724	4.645892985	5.620591693	15.33635308	1.429727084	4.478515608	0.996509685	6.521161885	14.35105371	2.726620761	28910.69276	30.33175538	4.010075395	5.737231739	3.144221389	3.353713858	25.28000356	0.486527481	0.556991133	3.855698063	73496062.4	4.860502394	6900041.373	4.419137826	39857595.46	0.69268687	49.33302618	0.409453965	0
2.721412559	16.44276691	24.32137105	2.693411229	24.07804378	4.016290541	3.346201305	17.13393066	1.871238605	24727730.98	24.26876603	942643.8599	12.4597858	15.31778361	1.764910441	43357478.56	17.74160741	3.430547812	20005.36027	22.70435953	4.120667292	4.022369925	15.46006058	1.42219314	3.615294941	2.448899622	1.102735105	13.36602946	1.991828701	32550.73232	30.25344441	4.103571238	6.099265612	3.289827782	3.29200303	24.35293851	0.543026346	0.495623467	4.281731612	71803675.45	4.357829829	7373157.771	3.135312904	102537389	0.762092035	63.28056088	0.428232457	0
1.647689235	14.69807556	23.19175785	2.712731461	24.13079788	4.186871306	3.423229399	16.29669078	1.795430521	16555343.9	23.88925508	533938.2291	8.610363458	16.02484667	8.140558842	80978043.19	18.74911306	17.47893192	32591.35824	28.34912325	3.884128629	5.382950739	15.69288498	1.489145527	3.922285872	6.025075978	1.045943746	12.53516808	2.722929309	32170.82349	28.57547859	4.142247479	5.586079464	3.134755311	2.923868053	24.82674694	0.486284215	0.526597636	3.841431311	70967651.7	4.550818169	7113644.023	1.626517593	40893583	0.728914977	58.19951068	0.524876418	0
2.720384372	15.7991102	23.97366773	2.589324208	24.68105756	4.263408432	3.582339611	18.37573843	1.656743748	16444692.22	23.86134216	537833.5479	8.712791024	16.06975418	1.619082377	38620550.43	23.96732183	13.63310877	50208.27281	28.24338354	3.931789125	5.468504378	17.08244359	1.819937873	4.359304733	5.053450288	1.480287373	12.92786918	2.743957337	25975.3368	31.89844621	4.784254974	6.718450388	3.340573951	2.585722874	24.07817904	0.553722124	0.640370086	3.887272222	70967651.7	4.458375894	6674051.22	1.764910441	43357478.56	0.784836739	52.87295451	0.391566221	0
2.726333015	15.86365117	24.14990298	3.00525102	20.8376837	3.904466972	3.101097153	13.20282528	1.782981989	16244315.42	23.7189924	514669.5113	8.535328709	15.95405109	1.038678084	41821899.98	20.87712092	9.263828175	20101.65749	22.7326018	4.003871389	3.970862305	15.42953741	1.426691751	3.572883116	4.179458289	3.126079484	11.28304918	3.457077339	32326.06965	28.77569619	5.089203295	5.509479992	3.25355077	2.534332028	24.33093492	0.497213944	0.507256319	4.080842022	72519176.42	4.813488905	8705447.031	8.140558842	80978043.19	0.746491607	70.44426994	0.37494823	0
2.726664153	15.84675997	24.17966216	2.53454077	24.06249406	4.054393005	3.377399225	16.70282593	1.736471898	16391944.98	23.69169165	526151.0459	8.547307294	15.97525369	2.300848198	39236931.01	18.35291459	22.37416982	31838.72185	29.97444269	4.042377484	5.7536744	16.25440974	1.437034564	3.926870578	7.579606651	1.61337163	15.4625053	1.61664474	20173.95438	22.66352529	4.034162732	3.95506011	2.567122198	2.994741649	20.74071965	0.515793687	0.436422584	2.891928834	69334000.08	4.880867082	4244912.333	2.300848198	39236931.01	0.67403114	38.2239092	0.341805058	0
2.044639014	16.05632932	24.04927289	2.985205156	25.06076319	4.241217176	3.453445787	17.65008619	1.650210412	16376171.61	23.91500481	540046.4353	8.709542678	16.05122917	0.307897849	40478580.18	21.61078433	22.79299927	40910.65919	28.52637165	3.869986676	5.189082957	17.34156843	1.462882765	4.206386798	6.189584357	1.191591456	12.75144807	2.667079262	53698.47132	29.44601572	3.799404063	4.984801499	3.083819237	2.688806838	24.10193341	0.526891922	0.544801228	3.97517494	70967651.7	4.367829953	6456150.374	1.616784299	103385014.6	0.731800638	47.47955045	0.386930212	0
2.867061373	17.30574593	26.34451418	2.577357679	24.47267907	4.136371549	3.549063177	17.35974871	1.650987191	16324081.23	23.60675616	505227.0507	8.450739684	15.91930915	8.229250928	81361636.84	18.8073671	17.52297388	53698.47132	29.44601572	3.799404063	4.984801499	16.2924882	1.472350273	3.864757429	4.044589965	2.835365999	12.72824507	1.651437223	19534.0684	22.52280602	4.188927103	4.055912591	2.509925682	3.084351477	20.5943122	0.517150129	0.424536827	2.875659544	71406912.81	5.025001618	4471745.828	0.307897849	40478580.18	0.694235869	40.50212122	0.339793463	0
3.083087913	17.02957291	24.79327415	2.56127575	24.53798972	4.160554871	3.373802405	18.01622608	1.843332622	16437852.83	23.78270189	514083.9087	8.543920789	15.9744646	5.716945555	39883542.51	18.79456146	19.54214113	32534.28778	30.08271486	4.599021985	5.540590262	15.65390493	1.401200229	4.558193124	4.281564696	3.181212232	13.44959067	2.717633718	32692.92025	28.75136433	4.680687132	5.299295015	3.202591667	2.662715774	24.82501069	0.486508543	0.532159844	4.08495226	71780355.14	4.479880121	8474011.205	2.961583688	80248204.57	0.767087688	58.50083336	0.406007585	0
2.7139624	15.41407106	24.97087491	3.038039863	20.69696037	4.017603106	3.164887623	12.90031375	1.751512921	16433426.94	23.63889967	501513.2572	8.22919305	15.83757215	3.697780626	61953347.6	23.62925067	12.54129095	29564.63762	29.26743226	5.448200974	6.167580159	15.73742037	1.414973605	4.335152883	5.925263815	5.954338948	13.16314885	1.6312523	20397.73638	22.89583285	3.970106192	3.927105849	2.629504555	2.972409303	20.85351755	0.515742512	0.442244228	2.881754483	67451952.4	4.860141137	4162589.094	0.081622004	51416821.97	0.663387331	37.11000634	0.340942663	0
2.07947496	16.5723915	25.01944348	2.786935872	25.08063985	4.512181978	3.469211316	18.556919	1.647025951	24348021.13	23.96709807	930910.6172	12.74438046	15.31412333	4.573236592	39203917.67	19.08137491	8.396693385	31260.61777	28.58753647	4.515896645	5.463788681	15.31187653	1.414185378	4.641298892	7.452908862	4.281249224	12.86223286	2.736145659	30272.25906	30.44203819	4.760176119	5.954008821	3.385313896	2.730993307	26.20940483	0.48194605	0.588143114	3.86404721	70967651.7	5.216498319	7012600.15	8.229250928	81361636.84	0.684206209	71.94679398	0.381302356	0
2.284157272	16.18263503	25.68438224	2.688806838	24.10193341	4.064918269	3.351588247	17.35974871	1.727204924	24271792.38	23.96709807	731723.1945	13.40793468	15.32276945	0.411893936	39732556.93	21.6251407	22.80992822	19834.24012	22.822322	4.059230865	4.003452937	15.44833672	1.428284097	3.582591881	2.409724328	1.520931412	11.67511983	1.447542264	35552.58689	28.95914957	4.472714609	5.979386467	3.586723163	3.041694742	30.49183663	0.480549486	0.567583917	3.997527329	70967651.7	7.826345989	7056822.057	5.716945555	39883542.51	0.687266078	62.85704482	0.528822109	0
2.738545607	16.71138411	24.14140063	3.015910855	20.84122644	3.886563953	3.097361642	13.18592453	1.782144378	16489303.21	23.97064705	539594.8337	8.748054638	16.04544949	5.138450293	43031369.17	18.06113458	14.73309653	30272.25906	30.44203819	4.760176119	5.954008821	15.9226343	1.408182997	4.558755183	5.106842903	0.93986901	13.15198308	2.731683864	28706.78197	29.94955888	5.341347846	5.485140825	3.2388955	2.575459622	24.27059166	0.501338314	0.578634435	3.945529762	70967651.7	4.601340239	7003057.405	3.697780626	61953347.6	0.765153863	63.73727774	0.376303826	0
2.7208597	15.87637556	24.32137154	3.073192993	20.70313507	4.013631683	3.152432016	12.97206035	1.746851231	16302826.92	24.03734869	542417.6331	8.838682768	16.10407518	4.949186978	154433098.2	23.24520183	7.772631827	19491.43146	22.89183084	4.000042549	3.940853169	15.39082357	1.431237801	3.565553402	4.398406319	3.452600094	14.80276986	2.706069956	38100.41247	29.92437776	3.92935122	5.308761709	3.083717791	3.360811333	24.35838091	0.497838769	0.576007386	3.826902697	70967651.7	4.763023947	6760311.739	7.402442831	316758030.8	0.764181754	52.78097459	0.390650785	0
2.652730461	15.91867703	25.00081325	3.055058693	25.98876291	4.579616108	3.435140603	17.76888843	1.667260083	24418032.11	23.96709807	891710.6546	13.13791053	15.31801326	3.939268843	55687440.23	17.13467871	14.8670621	30235.20631	29.78368892	4.004697161	6.177972542	15.6709541	1.449941594	4.089607905	4.251993787	0.177522217	14.17477675	1.642759431	20092.01313	22.51060368	4.13228753	4.030567059	2.50453429	3.066857287	20.74759482	0.516533464	0.427133996	2.889901834	71468287.55	4.993272326	4342325.768	4.573236592	39203917.67	0.690517918	39.75970512	0.339660865	0
2.733820711	16.471886	24.14700243	3.095187636	20.62830828	4.074618838	3.193671386	12.83425615	1.730291119	16294682.62	23.85091362	527248.0435	8.96951907	16.09073387	1.803611212	41121119	17.7898003	5.77258414	34525.29555	27.91971524	4.09188595	4.752314163	15.99811408	1.423703816	4.33709349	4.554177402	5.873531438	14.46474025	2.738545607	32572.77802	29.78823963	4.37624115	5.611824801	3.330811265	2.727476649	24.65728846	0.488436122	0.519675096	3.8629004	70967651.7	5.128970629	7064014.976	0.411893936	39732556.93	0.720093919	60.57529806	0.394086427	0
2.743957337	15.96279897	24.04090485	3.052112389	20.56962565	4.043282582	3.169552856	12.87876885	1.751988617	16468624.89	23.78834649	521283.905	8.446581636	15.92765279	4.897242744	148198818.1	26.79685478	13.74089408	38100.41247	29.92437776	3.92935122	5.308761709	18.07500365	1.501124767	4.015128964	1.321598174	4.695147177	12.00193894	1.616990232	20268.95593	22.80042049	3.997695573	3.956641385	2.58363066	3.00525102	20.8376837	0.516805166	0.437335221	2.898580617	68699900.6	4.90126109	4198422.486	3.073118978	104286893.9	0.672004903	37.62621106	0.340407059	0
1.646938988	14.78969045	23.25182815	2.547131691	28.18339099	5.828227577	4.482613631	18.1831351	1.648195089	16390020.17	23.50028495	491020.6348	8.046638077	15.74082602	2.129634872	87922060.48	34.88438892	17.26041592	33784.95989	29.51357545	4.327040032	5.816385479	16.01714887	1.412186563	4.457580964	4.194554856	1.71562674	11.44207574	2.435759087	32196.03708	28.73153368	4.010835627	5.296172007	3.205674782	3.058650807	26.73581153	0.481410963	0.5453415	3.843503635	70967651.7	4.915662324	6671081.034	5.138450293	43031369.17	0.69042964	51.6005197	0.402488241	0
1.619264166	14.69618755	23.04434502	2.694001259	23.97373713	4.00718629	3.346839781	15.47274043	1.856967737	25900017.15	24.10117272	1154451.917	13.87171079	15.34953472	2.325894924	59089746.77	26.10175702	14.5523019	27920.2703	30.72519011	4.630659426	6.437164608	15.98974354	1.442703527	3.976752774	4.386085978	8.127980006	12.45300975	1.607330556	20071.5589	22.94609181	3.918349538	3.92209817	2.649053332	2.968634528	20.97771939	0.515308233	0.446131178	2.88878962	66605710.54	4.810236612	3981946.311	4.949186978	154433098.2	0.65663632	36.29922879	0.341801423	0
2.728070039	15.70227866	24.18851913	3.040292674	20.74509349	4.010195323	3.159786981	12.94447086	1.751431558	44309809.93	31.02012306	1714979.646	11.67670895	18.0640888	0.78122585	46086977.99	18.09930345	3.881261144	39179.82428	28.62789092	3.824764833	5.559333963	15.86474922	1.753964915	3.98331741	1.213496184	5.010396171	12.66543471	2.044639014	26766.70339	32.80009531	3.839930227	6.872208573	3.649367753	3.347733999	29.92264355	0.49419485	0.511862205	3.816243238	70967651.7	4.98360067	7655956.144	3.939268843	55687440.23	0.574447089	53.83530409	0.4978563	0
2.04759168	15.3040258	24.07862109	2.618990832	24.02429998	4.05559206	3.348693418	15.42082824	2.082899187	25800568.92	24.10117272	887761.7912	11.52685835	15.3119964	-0.146298895	37858512.09	20.23963521	9.699721093	20037.35576	22.68989046	4.138684016	4.02513196	15.42546388	1.42697585	3.615452656	9.338855589	2.356555119	13.8807617	1.628367952	20389.1391	22.82055275	4.046535086	4.004587616	2.564513939	3.007800843	20.76233046	0.51585552	0.43614757	2.885477139	68963866.74	4.903030415	4222561.047	2.990561756	79332962.43	0.674729745	37.97468903	0.339712294	0
1.903175643	17.19163546	25.32972781	2.726904262	24.04536711	4.126889176	3.381112347	15.93380547	1.828951778	24470527.37	23.96709807	734244.6312	11.82853347	15.31112226	3.289963703	38530035.28	18.39784831	20.74954121	20227.98666	22.86469618	3.960042797	3.898065193	15.38743893	1.432986803	3.554384571	4.955338659	4.800649658	10.61951246	1.652173099	20345.87391	22.74354191	4.101318558	3.95093	2.55552304	3.035005693	20.74353323	0.517697863	0.4312407	2.888776353	70271729.3	4.996849476	4352648.27	1.803611212	41121119	0.682022124	39.57311438	0.33934896	0
1.608251706	14.67870224	23.04143883	2.83463177	26.03236025	4.46105798	3.686006331	18.88795792	1.664679481	16398919.61	23.96094362	530733.1302	8.881337475	16.10731155	7.462621821	40147408.15	21.9848005	12.95019863	33004.65741	29.38973871	4.232480284	5.380903202	15.74037382	1.414196287	4.110196922	1.967436385	4.586953614	14.3902661	1.649310035	20247.1164	22.86403565	4.025892597	3.954280412	2.584592752	3.010722927	20.75823778	0.516288572	0.436804681	2.885799959	68837095.35	4.905017389	4208745.731	4.897242744	148198818.1	0.674251116	38.13769516	0.340623298	0
1.629448178	14.73278979	23.10698943	2.730993307	26.20940483	4.673951232	3.540607399	17.99614012	1.665912054	16297584.57	24.00156148	558187.3755	9.024905477	16.17631091	2.424114849	42877836.19	17.57399283	12.88692039	27144.82287	31.01533195	4.261877719	6.663730223	16.15748863	1.438285739	3.992515474	5.530764549	1.480319222	12.41530124	2.729999951	35941.54647	28.46754534	3.818319865	4.661253127	3.072584533	2.726904262	24.04536711	0.535915867	0.588143114	3.843719089	70967651.7	4.564716336	6850781.786	2.325894924	59089746.77	0.703316358	51.18872626	0.431159603	0
0.893248709	18.61839694	37.59266839	3.022662016	20.67875733	3.970127921	3.127999684	13.07091483	1.766529062	25030204.69	23.96709807	756649.8087	10.1821257	15.30718663	0.940903741	40151818.77	16.31046522	11.13052198	28343.406	30.37557989	4.587733786	6.268541994	15.84234808	1.419103195	4.152832183	0.393661447	2.573038259	12.1006365	2.722517864	39519.27446	26.61825231	4.21578253	5.880136654	3.144524439	2.659820816	24.30892061	0.497786192	0.520421417	3.920138618	70967651.7	4.426318445	6447301.734	0.78122585	46086977.99	0.633821566	50.57695241	0.382842732	0
2.820667585	16.44521649	25.13066366	3.058982249	20.73450714	4.007281107	3.135260337	12.98189737	1.755958139	25747871.03	23.96709807	869171.4653	14.85483663	20.65084966	3.103253187	43892472.07	31.59458757	21.77352664	30826.59623	30.99298238	5.068690383	6.080800542	15.85227093	1.406388551	4.582753306	5.941834116	2.648468769	11.4157443	2.740897709	34525.29555	27.91971524	4.09188595	4.752314163	3.148067772	3.009140144	27.34625071	0.480405137	0.556991133	3.858703362	73812113.72	5.171360257	7150883.86	-0.146298895	37858512.09	0.678902457	64.13199835	0.528822109	0
2.425686919	19.23067885	26.454204	3.058650807	26.73581153	4.641283404	3.419600281	17.17546041	1.680668188	16375075.85	23.5074357	486107.3047	8.237768153	15.76559974	3.041266208	79552968.09	18.35798841	12.60697031	20290.06093	22.76481177	4.006796625	3.948700144	15.38449031	1.428005625	3.556719303	7.111800342	1.750164305	10.6635254	1.644319782	19803.74881	22.78746258	4.074309612	3.95595271	2.556280065	3.01638281	20.73700926	0.516048909	0.432547308	2.882856026	69838955.48	4.919799962	4302944.789	3.289963703	38530035.28	0.677926069	38.82628	0.33968116	0
1.626641307	14.72463548	23.10492375	2.589371382	24.08975395	4.058399585	3.34616573	15.30402579	2.309287754	24950305.39	24.26876603	1104914.404	7.591173381	15.31499821	0.088645514	41322289.19	18.41453132	14.74359413	31721.56894	28.79648864	4.692327167	5.338248119	15.57155369	1.404774763	4.335766241	0.878637807	3.689229444	13.56358342	2.752515576	29688.34545	32.23780142	4.480792651	6.390157294	3.408650538	2.971642852	24.91647005	0.486997614	0.591143017	3.880855091	70967651.7	4.511664178	6692395.803	7.462621821	40147408.15	0.767062187	57.46404931	0.382017705	0
1.644160881	14.65126463	23.11904241	2.215385843	31.12379696	5.209025561	4.768945014	17.60148387	0.699542924	48262290.27	25.0611472	1639747.803	12.17735745	16.08304287	4.836859276	147526273.5	26.88174253	13.73808474	33702.88304	29.11036374	4.456366069	5.563148153	15.74432139	1.408764706	4.468280184	6.497013221	0.634065788	12.68602402	1.629058935	20037.35576	22.68989046	4.138684016	4.02513196	2.53843037	3.05469027	20.72077527	0.516853839	0.430148746	2.878377272	70176286.93	4.95379312	4342450.92	2.424114849	42877836.19	0.683904062	39.03694341	0.339420413	0
1.97797963	17.24313032	28.10474014	3.039385697	20.66926071	4.009702257	3.142273947	12.93636426	1.760350935	16438037.87	23.73608996	511482.5886	8.38132722	15.874447	4.828150345	39574502.95	21.02045389	12.2500351	19755.1807	22.59240324	4.143485196	4.01038113	15.45035096	1.427671812	3.620296256	4.763073085	2.306240924	11.09056627	2.453172763	41028.6888	30.69460737	3.805475919	5.571097153	3.078587752	2.694001259	23.97373713	0.636729515	0.529198149	3.824953447	70967651.7	4.357829829	6371330.322	3.004717451	79318752.53	0.608758747	49.00947684	0.401855945	0
2.740897709	17.05705716	24.10572838	3.015583409	20.78194811	3.946503256	3.116796912	13.15446641	1.770556688	24334274.83	23.96709807	841119.1103	12.55098498	15.31733634	3.487207338	69629536.1	33.5808816	12.37885039	20291.39804	22.9046545	4.034398479	3.970086995	15.37302841	1.425943572	3.563557433	6.051979502	2.780970021	11.08457677	1.650084527	19963.66953	22.77697701	4.072145107	3.983451067	2.588790358	3.031117403	20.78852056	0.516057471	0.436291405	2.868746403	69213088.96	4.915349994	4256712.147	3.103253187	43892472.07	0.675291076	38.86870887	0.34034734	0
1.626155675	14.60154597	22.98627154	2.788093075	24.17983023	4.038455136	3.34732636	16.77013	1.774294674	24235668.53	23.96709807	691228.5935	8.676248645	15.3056043	0.792458605	41182059.36	21.98130178	8.29987945	19245.15782	22.6348767	4.223083346	4.034495678	15.54380225	1.424933599	3.635969517	9.436539282	3.493299568	12.20724742	1.635758719	20078.57363	22.72244924	4.104595525	4.002644636	2.535770441	3.027967118	20.72245478	0.515833064	0.432211758	2.884525405	70599256.66	4.942384927	4319571.742	3.041266208	79552968.09	0.683269737	38.93091288	0.340155941	0
2.735358504	18.42297296	24.16807972	2.634196821	26.30261274	4.635420402	3.553946382	17.52803956	1.669499781	31380965.2	24.70450864	930390.1721	10.77925114	15.31453444	0.133089301	37229709.31	34.46617107	27.01235433	20175.71527	22.72850462	4.028517331	3.950766958	15.41643704	1.426766438	3.559468818	2.690360291	3.8496531	14.55349053	2.697788788	36156.97654	27.45073328	3.876195964	6.14082606	3.088103887	3.558651927	24.10542927	0.523501118	0.52854802	3.847497015	70967651.7	4.842925074	6888063.107	0.088645514	41322289.19	0.600104947	50.72417812	0.40728875	0
2.715105151	16.60919636	24.19959031	2.7949664	25.38256082	4.410554789	3.378166247	17.51826363	1.678251046	16378243.43	23.48711382	481773.2685	8.082080392	15.72992598	5.416063663	149841562.1	26.55850119	25.80335964	34775.186	28.44121047	4.047455502	5.572046047	15.45881312	1.493833961	4.329072302	1.089465332	0.531011328	12.2964172	1.61709757	20227.98666	22.86469618	3.960042797	3.898065193	2.640688495	2.961101286	20.90183228	0.51569693	0.44380654	2.874345703	67286570.89	4.842965565	4111949.674	4.836859276	147526273.5	0.66137202	37.39839471	0.343541412	0
2.692003212	17.15327938	24.1875473	2.622403789	24.18889896	4.096001155	3.403489229	16.89212427	1.743093685	24701934.51	23.96709807	926671.2976	11.09040806	15.31910117	1.811016781	41550037.82	17.92713184	14.53320592	19440.08556	22.5985942	4.10731769	3.989691987	15.44384596	1.432601149	3.62548184	0.661871007	2.332377703	10.84107735	3.506213927	34579.63276	27.38032865	3.925465514	5.443588849	3.149382778	2.561228589	24.09598392	0.522754235	0.544801228	3.862177352	70967651.7	4.908870772	6687460.559	1.564251176	41538411.55	0.746124108	57.6145133	0.444772495	0
2.673274342	16.6054498	24.6909522	3.031117403	20.78852056	3.958618498	3.115892517	13.16974531	1.761393967	16446363.18	24.01029263	550324.7652	8.74224494	16.1488506	5.226672434	43033363.82	17.8942039	14.71150219	35552.58689	28.95914957	4.472714609	5.979386467	16.60386608	1.52669517	4.300930215	0.893980865	4.872689005	12.31262397	2.733621609	30664.75177	30.20449697	4.103290311	6.184190086	3.105691267	2.647070861	24.20796608	0.511795799	0.632369528	3.829860876	70967651.7	4.609616923	6629418.963	4.828150345	39574502.95	0.747393124	54.01518754	0.38512735	0
2.737709314	17.0525094	24.17262004	3.021483275	20.69199066	3.931971594	3.116082274	13.11074415	1.776717471	25559921.97	24.19694032	880130.2601	12.50878442	15.31359192	2.363430966	37916319.11	18.42629882	22.59964241	19642.95711	22.78612385	4.094555239	4.010134775	15.489078	1.431796291	3.628860479	3.220329593	3.164147902	12.28104844	1.638014463	19491.43146	22.89183084	4.000042549	3.940853169	2.612739461	2.994528327	20.79684248	0.514727851	0.438927078	2.884394278	67716994.51	4.886124381	4151249.341	0.705988512	42958939.53	0.667006942	37.49453906	0.341052905	0
1.642759431	14.8014958	23.18969799	2.80431083	24.59481311	4.179574174	3.42686394	18.14099131	1.708657647	26642817.95	25.51871925	1169878.65	15.52035471	15.50612615	3.305581331	39966599.66	20.51681811	13.42561335	19964.77695	22.83697727	4.04845926	3.986511964	15.39847994	1.426209574	3.579693784	4.537498444	1.21083205	9.444028168	1.632441443	20291.39804	22.9046545	4.034398479	3.970086995	2.608462929	2.986320306	20.75934844	0.516673433	0.438558855	2.881326299	68201541.05	4.904621839	4189856.05	0.792458605	41182059.36	0.666267397	38.15470144	0.343142171	0
2.72734022	17.05040775	24.23292495	3.015043445	20.80470429	3.938448791	3.098456547	13.09943692	1.780844719	16279065.63	24.00944366	564721.9321	9.268040258	16.29860323	5.599885693	94441795.14	26.34672849	9.139826228	20301.94761	22.81616231	4.058311274	3.952588175	15.41581307	1.430765091	3.581248933	4.33449664	5.36693686	12.53667755	1.62098447	20212.96641	22.75437443	4.060805015	3.982918773	2.562677684	3.021731364	20.79693673	0.518068759	0.43336697	2.899742661	69246964.81	4.966547027	4251426.115	0.133089301	37229709.31	0.677363022	38.4044476	0.33958196	0
1.622364439	14.70199361	23.21618329	2.806698218	24.40926943	4.194780559	3.494604684	17.83402267	1.668817484	16477467.82	23.92900029	542695.3996	8.685294671	16.09697641	0.722117063	44463103.97	20.28365416	20.08003804	35941.54647	28.46754534	3.818319865	4.661253127	15.88243584	1.596952811	3.969965834	6.068113187	2.772618557	12.32995454	1.622899901	20936.82996	22.89089008	4.002081719	3.951512634	2.628278244	2.995249559	20.83367988	0.516950438	0.441562404	2.877727081	67607647.88	4.887069448	4190946.227	5.416063663	149841562.1	0.666511518	37.56458156	0.341096147	0
2.408008047	17.15192726	24.50253337	2.987119498	20.74526379	3.932050184	3.120590067	13.17704851	1.780500401	16384124.71	23.68375089	518726.712	8.410035839	15.89255775	1.240704448	46677697.48	31.65873006	11.07874266	19835.49886	22.78862562	4.086111799	3.984883707	15.40559965	1.430263471	3.609053361	3.504084791	4.69488885	13.41499603	1.636284548	20246.60705	22.7153703	4.109824107	3.993672553	2.528100215	3.024418762	20.68031653	0.516364685	0.430492292	2.896647348	70698230.45	4.973639206	4340621.61	1.811016781	41550037.82	0.685246556	39.05529112	0.339358426	0
1.645041044	14.76068614	23.2068553	3.00014858	20.85466929	3.885317347	3.111489764	13.18743477	1.785616667	16472800.4	23.66296609	494316.2894	8.218036045	15.81548052	0.50497709	69987644.39	16.73889482	9.777205929	19990.15628	22.74105048	4.052768947	3.981152468	15.42004729	1.424148522	3.581232621	8.040623728	2.685586609	14.76406961	2.05859105	27991.15839	31.76746239	3.826291397	6.635714998	3.389070637	4.101270532	24.77228568	0.52207979	0.565468565	3.912378222	84022483.99	4.824687065	7678211.564	5.226672434	43033363.82	0.527599953	49.06928029	0.472047741	0
2.780439241	16.53137804	24.09796697	3.011086729	20.8161788	3.929156713	3.111886965	13.10384289	1.785030682	24312928.99	24.4497668	914984.6714	14.5707592	15.32676396	0.164513471	37919796.25	35.57718727	27.72453783	20203.52561	22.68361206	4.120758212	4.038395747	15.45439811	1.425874175	3.617241367	2.629679047	6.287922557	13.91864872	2.673274342	28450.2187	29.65712949	5.326189852	5.386029065	3.152236278	2.587385915	24.20654502	0.50698906	0.630853588	3.919491881	70967651.7	4.5575104	7148866.947	2.363430966	37916319.11	0.779663297	59.48531912	0.371904369	0
2.72375222	16.45392695	24.15161518	2.816630243	24.01931958	4.004739757	3.371040254	18.46288284	1.673207756	25024800.28	23.96709807	976570.2877	12.24131113	15.31512547	0.040803187	38919933.33	16.15019933	15.34908832	37914.24324	28.04336337	4.147091492	4.795058039	16.24207284	1.456199472	4.134965221	12.02952412	5.73596457	12.28553643	2.727646418	33189.24625	28.21588395	3.955170108	5.682614231	3.128040457	2.788093075	24.17983023	0.514453319	0.512294813	3.81852055	70967651.7	4.391547795	6339878.54	3.305581331	39966599.66	0.734861094	48.31458311	0.420848324	0
1.642342498	14.74575229	23.098411	3.01638281	20.73700926	3.967848565	3.132178961	13.03709705	1.784237364	24162009.84	23.96709807	837088.6581	17.65887146	16.0472033	0.74604144	41107523.63	19.2005548	17.66348489	30860.11423	29.66315159	3.947739342	5.676800768	15.63390182	1.459048155	4.086923757	5.433497215	2.113611939	11.30524192	2.721970284	33011.63427	27.64640034	3.883577578	4.416922641	3.12905447	3.055058693	25.98876291	0.481924322	0.544801228	4.276923984	78664431.34	4.667922309	6370133.42	0.027779853	40950533.87	0.714161555	48.55112816	0.383512792	0
1.596822884	14.53215287	23.06620271	3.010722927	20.75823778	3.922283602	3.103818323	13.16881845	1.773092671	24682864.8	24.61065638	832198.7254	16.51034389	15.30969421	3.019775591	39612187.27	17.71455617	11.40826389	20397.73638	22.89583285	3.970106192	3.927105849	15.37592364	1.431525609	3.564639374	0.763769608	4.319468107	15.61184591	3.083087913	34775.186	28.44121047	4.047455502	5.572046047	3.154682597	2.755178995	24.09523784	0.525431496	0.512958209	3.866937951	70967651.7	4.686076755	7105410.776	5.599885693	94441795.14	0.720530117	63.84920725	0.38775539	0
1.636284548	14.77884448	23.17947014	2.502046265	24.17747276	4.097039446	3.374302372	15.34815116	1.699384673	16405423.21	24.04310478	556296.4579	9.127034165	16.1869824	-0.21354356	41867330.71	20.09493551	9.832859784	20125.39482	22.73304345	4.052363328	3.999684136	15.45742143	1.426590604	3.584437969	0.090673308	3.729940402	12.66952321	1.627702685	20295.49942	22.67224258	4.218884733	4.058465043	2.50478294	3.061558766	20.64872178	0.51733526	0.426342786	2.872904901	71267112.81	5.058939731	4470018.104	0.722117063	44463103.97	0.691960905	40.76201767	0.341306102	0
2.73695411	15.59852245	23.96710636	2.522334313	24.04202735	4.0901606	3.379596695	15.47274043	1.931572935	16264691.68	23.79898009	542167.0942	8.776249378	16.04358088	1.655341631	41311090.49	17.93200948	14.59052654	31770.29234	29.24579094	4.874337519	5.626956895	15.54814741	1.406906188	4.400630785	4.982546245	5.037070239	12.61652091	2.097149862	25975.3368	30.60363923	5.278443263	5.87351598	4.048953764	2.571732326	27.61965733	0.484193333	0.561124662	4.491002526	70967651.7	4.683783611	10296790.57	1.240704448	46677697.48	0.702811764	101.2293465	0.490585512	0
3.058984786	16.36299548	24.6018555	3.0447021	20.74166628	3.970336625	3.123403454	13.03085982	1.764259532	16349089.84	23.38136401	477399.8894	8.056424218	15.69455167	5.577466338	95834059.67	17.9472385	15.54557546	38900.55991	28.9293032	4.244575309	5.290261867	16.2655965	1.519675316	4.472638213	2.759407771	0.819668597	12.57198552	1.604700621	20233.53188	22.60503266	4.111788664	3.983242129	2.52884854	3.054453707	20.7182955	0.517057678	0.429217561	2.886295533	70768949.59	4.957923915	4322674.024	0.50497709	69987644.39	0.685003776	39.12005062	0.340114675	0
2.736973463	15.6040697	24.15309195	2.803426226	24.20152095	4.057166816	3.370030104	17.79840675	1.803792817	24234796.13	23.96709807	717953.6013	11.02715662	15.31220922	0.728627285	39005675.43	21.82328327	8.127635225	19853.64773	22.61409452	4.116235701	3.999045554	15.45415414	1.425517086	3.609573625	5.711676878	3.803452689	12.83203975	2.73695411	37005.5237	30.84592906	3.846643119	5.645618545	3.139121714	2.726876675	24.14407892	0.526268933	0.59356085	3.824560529	70967651.7	4.451472069	6422497.634	0.164513471	37919796.25	0.542913479	49.12483815	0.430173923	0
2.024194456	19.49333154	25.89337039	3.018090087	20.6264961	3.978215101	3.137047533	13.08549423	1.775385787	16302084.63	24.02921222	567301.9318	9.188206034	16.27335282	1.900707739	39565172.28	35.59054575	27.27258558	32532.16858	29.3581553	3.949823016	5.272552715	15.43732909	1.448949337	4.088267412	4.953463946	4.476437299	12.43127302	1.64702671	19766.89624	22.73531777	4.176624454	4.07640125	2.511674178	3.038039863	20.69696037	0.516468637	0.42907857	2.871541326	71100026.12	4.918577692	4355589.519	0.040803187	38919933.33	0.686949748	40.3289121	0.34138228	0
2.722445597	15.76319042	24.15132156	3.045294038	20.84123253	3.943424027	3.114037723	13.08862873	1.764421549	24965355.46	25.81312943	719429.9816	15.64824663	15.3518068	0.483356912	69904045.79	16.67766589	9.707521146	36156.97654	27.45073328	3.876195964	6.14082606	15.90338887	1.564273615	3.956789223	3.233785529	0.836626399	11.92885743	2.72375222	30237.096	28.91525196	4.454155187	5.594040621	3.278404291	2.584141339	28.44517692	0.479943517	0.577844938	4.164807102	72002001.52	4.473874008	8494851.858	3.910143401	43027878.47	0.725733708	57.926269	0.359642987	0
1.639245055	14.8671574	23.25431631	3.021567223	20.84871391	3.931421924	3.103020588	13.16983506	1.77326984	16324795.14	23.85519436	540514.1035	8.793576946	16.11191144	0.926640564	38422486.91	19.94705947	11.62603637	20326.67302	22.70063775	4.058024821	3.959470025	15.42027306	1.425273734	3.58767533	0.796407516	0.425074683	11.9602253	1.63774715	19717.45713	22.88054624	4.039666045	3.986762832	2.591790233	3.015043445	20.80470429	0.514950329	0.436053432	2.884436	68481033.93	4.908343002	4170073.315	3.019775591	39612187.27	0.67133465	38.39579476	0.34138328	0
2.740600377	16.10561643	24.17966182	2.688807002	24.65235265	4.199857733	3.410231594	17.06009998	1.721786271	16406618.85	23.75084912	525862.1728	8.44475028	15.92583767	3.319963545	41562159.63	31.09517881	26.35662881	41424.0904	27.62653173	3.904241667	4.734949838	16.41095408	1.550053487	3.94170587	1.405667885	0.608894677	12.56188788	2.72822494	46364.51026	25.33769399	3.882325554	3.709880233	3.058173628	2.765916108	24.8947046	0.487279476	0.570156231	4.005642371	76941022.01	4.515735397	6529320.635	-0.21354356	41867330.71	0.753939122	56.91406084	0.370024381	0
1.84223023	18.02576054	24.75151664	2.998060728	20.79408553	3.890378899	3.098032678	13.18797775	1.791370484	24389809.54	23.96709807	781918.5724	11.93286715	15.3170506	2.63755828	36490130.32	16.41385881	4.428457921	31887.26988	29.92041491	4.283035953	5.507585919	16.18976578	1.426661199	4.190614966	2.056969568	2.076666156	11.96424434	2.721353863	30736.40375	28.93968763	4.359433838	5.288008773	3.352992312	2.972785473	24.6198331	0.490560461	0.540900458	3.838402805	70967651.7	4.460183636	6506390.621	1.655341631	41311090.49	0.774057296	51.58144129	0.386588493	0
1.634395733	14.70170664	23.04200856	3.009708641	24.50224281	4.19972705	3.396223228	17.46715166	1.725093352	26401944.57	24.57043399	1115724.017	14.71158204	15.33433629	3.068120016	38920954.08	16.91922577	11.56938762	20132.23257	22.42321257	4.227352173	4.098574627	15.51818027	1.421701799	3.671676891	6.160119086	3.860365567	11.76596938	1.903175643	32803.74999	29.44323963	4.357717077	5.688288087	3.20971996	2.665417991	24.8627539	0.53091478	0.529879414	4.055961118	71943012.71	5.167671143	8058492.794	0.728627285	39005675.43	0.782893415	65.51670081	0.498389904	0
2.734679042	15.714085	24.18851936	3.00030905	27.59623798	4.89137584	3.423990803	17.33930276	1.668461833	16523322.65	23.647607	507845.548	8.312138132	15.91231833	4.403895601	39472758.12	18.93002034	12.69940555	28910.69276	30.33175538	4.010075395	5.737231739	16.4936943	1.434607198	3.917330085	4.137365343	5.278750472	12.72477561	2.583915679	46961.05341	29.7015337	4.085978024	5.509811871	3.525277587	2.976992932	24.59990396	0.528984324	0.570586857	4.368506206	84720242.26	4.854681107	7953213.068	1.900707739	39565172.28	0.828159432	70.67183118	0.427239933	0
2.769408858	16.598383	24.18851899	2.81753107	24.1683122	4.153557126	3.443912359	16.74978042	1.730247793	24391654.82	23.96709807	893802.9602	12.62105951	15.31298504	2.357251976	57932936.5	25.93845149	14.48302858	20432.85284	22.6489346	4.197345898	4.065380738	15.44940501	1.421154088	3.621446615	9.022925949	2.697471863	12.30181716	1.621982481	20540.28149	22.89328082	3.960738822	3.947813727	2.623994728	2.981192618	20.90704234	0.51490429	0.442377464	2.884773337	67573281.47	4.856373392	4047022.989	0.483356912	69904045.79	0.665485792	37.19069258	0.340930549	0
2.745030247	16.36447343	24.12930443	3.021731364	20.79693673	3.9516933	3.118780071	13.06853807	1.777950758	16575902.79	24.1375089	573162.4765	9.187608612	16.32231532	0.476683203	39039625.5	18.90807403	6.793496137	20016.06567	22.7085318	4.037183042	3.992640232	15.44228425	1.427143007	3.586264385	4.00852227	5.506935697	14.36035612	1.659672169	19964.77695	22.83697727	4.04845926	3.986511964	2.576181003	3.007413076	20.80817619	0.516318188	0.435613146	2.873524905	69020056.96	4.923212045	4216644.049	0.926640564	38422486.91	0.67345571	38.63123899	0.341837766	0
2.728810329	17.52788318	24.22647639	2.835459328	23.97032267	4.026226509	3.346806078	15.42082824	3.004106488	16330057.03	23.69463841	507624.5995	8.381842215	15.89258363	5.157360822	43956119.18	17.63311364	12.06983604	19444.20766	22.58930356	4.110003886	3.99080872	15.51061722	1.42720689	3.634371894	4.676584597	0.069323156	9.49776506	2.07947496	40495.00574	29.37676603	4.082297011	6.300747805	3.757432852	2.975162364	25.23935647	0.519018464	0.570805064	3.910393595	74625255.54	4.550194408	7551153.229	0.457299881	51235884.36	0.620738391	59.1451737	0.472365411	0
2.735334006	17.50656266	24.23636581	2.99704677	20.87263746	3.880788349	3.085039754	13.19719248	1.799804242	16319700.87	23.93273757	560844.0381	8.896791022	16.17753082	3.702060837	61843289.67	23.62801375	12.87165742	20078.57363	22.72244924	4.104595525	4.002644636	15.42337347	1.430115305	3.604485719	0.679686069	2.931278403	13.87761981	1.652477274	20432.85284	22.6489346	4.197345898	4.065380738	2.502154121	3.083747019	20.62752656	0.516565214	0.425761533	2.873999939	71394301.28	5.00956353	4481710.387	2.63755828	36490130.32	0.692297561	40.357889	0.341354219	0
2.721819002	17.46990225	24.39939451	2.584141339	28.44517692	5.174362562	3.602167987	17.01188403	1.654449728	24491711.47	24.32463046	725941.0509	14.13919237	15.31170573	5.051390173	44450242.25	21.14194929	13.42570603	31122.75793	28.71840279	4.669663802	5.53439762	15.83515426	1.416925136	4.288847945	3.9472518	2.463170807	14.05852426	1.611506712	20756.22596	23.05903174	3.865552715	3.923695397	2.666507008	2.916012425	20.98611179	0.514670553	0.449812196	2.882426849	65798068.94	4.804394764	4011520.047	3.068120016	38920954.08	0.652967168	36.21794268	0.342540531	0
2.584893043	15.38329472	24.20972002	3.012758869	20.71458723	3.958353718	3.128536173	13.05920834	1.779845496	28776958.69	25.91179663	1252731.342	11.92331698	15.37024441	0.42821752	40325589.9	31.70061212	19.23422307	49084.09397	26.72474086	3.958265558	5.576326472	16.30409786	1.435520827	4.247307229	3.646450599	3.257677556	10.17371173	1.622795437	19771.71459	22.66466007	4.089739598	3.971195756	2.542299337	3.052193015	20.71823208	0.515835656	0.432699583	2.907158811	70287017.79	4.95890658	4241119.111	6.507182723	181232467.3	0.681689164	38.32167781	0.338404005	0
2.728777103	17.44573972	24.04016669	3.042344908	20.6142889	4.012236192	3.164144709	12.93031704	1.745189197	24544241.09	23.96709807	834504.5233	11.68955616	15.31522361	3.711919879	41441185.48	20.61572722	14.05064241	20593.69183	22.87933811	4.064010968	3.997286305	15.41670891	1.426201168	3.572339987	4.738511713	2.504472628	12.1991689	2.735878044	37076.35545	27.4209167	4.023378967	5.729801534	3.281118738	2.694487856	24.09540817	0.53037193	0.609276761	4.012326776	71915805.73	4.471025083	6680827.76	4.403895601	39472758.12	0.730383941	55.88793359	0.366691556	0
1.606095423	14.62592605	23.02737939	3.060135259	20.66963593	4.010167868	3.150421049	12.91459805	1.754869703	24213031.07	23.96709807	666131.7076	13.80549235	15.32266416	0.774139846	38999697.48	19.66024138	11.88654623	32323.51244	28.38987076	4.13622308	5.243145786	15.96792187	1.422604273	4.104891302	4.589886773	1.196619174	12.16551868	2.720084115	31677.89466	29.56339072	4.552982305	5.485616151	3.236854296	2.751365246	25.82434165	0.482169058	0.611795057	3.898064652	70967651.7	4.73860353	7637874.828	2.357251976	57932936.5	0.674898642	61.43443223	0.454237051	0
2.735934776	17.64780755	24.13677065	2.620616908	24.60637481	4.379600337	3.354756236	17.36815848	1.762963657	24784833.9	23.96709807	1189621.661	13.9191052	15.31994608	3.073825524	38073942.84	16.50459425	11.57328453	32438.0999	30.48554353	4.188680812	5.623211625	15.93892792	1.420045991	4.049665217	5.229167559	2.402495981	10.95299549	2.927948803	30170.46125	29.32111392	6.234539911	5.389121403	3.399111418	2.530533922	27.016933	0.480090725	0.535407537	4.579529152	73644792.48	4.532170538	10368839.93	5.157360822	43956119.18	0.748037789	61.36690133	0.374206378	0
1.652477274	14.81721103	23.22066984	3.211075329	25.77453574	4.373353712	3.383861743	16.62634661	2.365723813	24254781.54	23.96709807	1107349.659	12.99524592	15.32547837	2.496128672	43939369.24	17.71657734	12.78113643	19863.21193	22.72980386	4.187935317	3.981427504	15.52415517	1.427218901	3.637090155	6.873895334	0.206011745	11.68993333	2.711048816	43796.20621	26.63469813	4.03370137	5.360909522	3.129796248	2.726886474	25.49108768	0.484816721	0.599412004	3.959354904	70967651.7	4.404113685	6518149.599	6.574007773	49821739.92	0.702106967	52.91727808	0.400076534	0
2.736145659	17.81657132	24.18851864	3.084351477	20.5943122	4.056806478	3.174863623	12.94240296	1.725372134	16449142.75	23.83284772	532203.8878	8.4621137	15.97951053	0.887532522	39714685.8	31.14373214	18.04636812	19803.74881	22.78746258	4.074309612	3.95595271	15.45879104	1.422464094	3.596650426	6.781783478	3.77385131	11.30050224	1.619264166	20101.65749	22.7326018	4.003871389	3.970862305	2.5680601	3.026634382	20.76934351	0.516714864	0.435003886	2.902134716	68708263.04	4.932946713	4199827.19	0.42821752	40325589.9	0.675055086	37.86618681	0.33984694	0
2.695034506	15.84485879	24.92432121	3.036040261	20.72470234	3.978150027	3.132617457	13.11072309	1.754652047	26340260.4	24.12798765	1197618.327	12.78912326	15.31710889	0.959027587	40452067.45	15.77676474	11.54934734	32527.8826	29.81916212	4.288516731	5.090521112	15.70670417	1.403829281	4.482938605	1.93818412	3.226109323	14.6509175	1.642632741	19990.8791	22.8307621	4.086155767	4.000643736	2.563602586	3.012758869	20.71458723	0.5164416	0.434256553	2.882138381	69245511.87	4.910557962	4284074.427	0.774139846	38999697.48	0.676435204	38.56699004	0.340652382	0
2.735878044	16.25582265	24.28594378	3.353713858	25.28000356	4.573610801	3.408800145	18.94919628	1.719072052	16316444.65	23.76764039	528310.2989	8.677393608	16.02879513	2.38457744	58930368.14	18.39789977	14.25181763	19963.66953	22.77697701	4.072145107	3.983451067	15.43134916	1.433988169	3.607267465	0.50973073	0.864929682	13.69525234	2.722445597	39297.8266	28.50082218	3.899894827	5.039914424	3.061183705	3.009708641	24.50224281	0.492938285	0.59356085	3.825591907	72389882.75	4.612710604	6781121.746	3.073825524	38073942.84	0.692438077	50.81914038	0.419582042	0
1.651437223	14.85684037	23.24915316	2.602419437	24.05714474	4.039109631	3.473694464	16.05484345	1.788462606	24845745.06	23.96709807	1024687.984	13.73068495	15.31743061	1.063329341	42611114.01	18.98650196	13.06141613	32805.33074	30.78036137	4.416218727	6.063828063	16.88059995	1.583714436	4.391398325	5.085093517	1.634856836	14.08833192	2.719019862	43188.76801	27.60630502	3.899937853	5.296866822	3.07654729	2.619059228	24.07046353	0.539322545	0.539402238	3.983528971	72593058.57	4.500054101	6680796.87	2.496128672	43939369.24	0.710383335	55.57880153	0.399846252	0
2.748246362	16.8917459	24.10487159	3.027967118	20.72245478	3.975338291	3.143804656	13.02379073	1.762970626	27074760.64	24.11336132	938082.0969	14.17990144	15.59989367	4.731978868	58510075.68	17.31199842	14.22493063	20390.89278	22.62726805	4.130637579	4.035997455	15.47517109	1.427359224	3.62977823	5.081159157	0.649259476	13.44479877	1.312059789	31260.61777	28.58753647	4.515896645	5.463788681	3.340159688	2.522830721	24.56527968	0.488833843	0.520421417	4.011290089	70967651.7	7.826345989	7267678.342	0.887532522	39714685.8	0.742179963	74.85691441	0.417626938	0
2.767694736	15.71774386	24.18851881	3.674115146	25.02643773	4.205707932	3.372486071	16.39564742	2.599095349	16375424.5	23.61547545	509060.1398	8.445299788	15.92476386	1.859104956	40016962.54	19.42466821	15.56099985	19995.23583	22.84156283	4.041353582	3.961635611	15.39193451	1.429219468	3.575814257	5.085132627	2.45028233	11.27887969	1.630922387	20209.83779	22.59998442	4.103095459	3.961454579	2.523881551	3.073192993	20.70313507	0.516789443	0.429671851	2.909147613	70904843.01	4.988383452	4338161.652	0.959027587	40452067.45	0.686201539	38.83290057	0.337974195	0
1.624398903	14.64554098	23.01910632	2.584935141	24.15835124	4.13370961	3.431089846	16.29994536	1.707340622	24251084.9	23.96709807	811060.4362	12.57162438	15.31788909	0.401199328	41073910.13	18.37677339	14.71095919	20459.08423	22.7505062	4.045225571	3.947174882	15.37561686	1.42351755	3.571596935	15.59620117	4.289776871	11.98636846	2.849956851	29309.44883	29.99513314	4.401626374	5.730612962	3.236303034	2.688807002	24.65235265	0.488468752	0.550700312	3.909429854	70967651.7	4.488987647	7094810.963	2.38457744	58930368.14	0.713371488	52.46128888	0.377203662	0
3.356469946	17.81464545	24.29037211	3.137999661	24.73379257	4.299345192	3.459240095	17.83532209	1.679774427	16382496.06	23.83550425	540118.8054	8.64077164	16.08112801	0.653087706	44975447.41	20.15375059	20.264976	31570.59102	29.1883922	5.588234707	5.341052002	15.48940784	1.40463277	4.474502505	5.26099343	0.782072372	13.17293887	1.608251706	20326.67302	22.70063775	4.058024821	3.959470025	2.568100709	3.030048068	20.81261654	0.516739677	0.434260158	2.894737344	69561595.86	4.933382082	4262063.675	1.063329341	42611114.01	0.677703475	38.38405439	0.34015284	0
2.730586464	15.5953376	24.20328059	2.598477746	24.05419958	4.090290512	3.405008251	17.61873242	1.669177736	16429111.12	24.00591843	562629.2277	8.73051006	16.16137474	4.751059994	58934974.97	17.69596153	14.30039799	34475.52471	28.68907586	4.496331868	5.46653305	15.72556739	1.410510991	4.509502036	7.03927422	3.474517675	11.16995195	2.060371305	41861.76549	29.08345324	3.921008155	5.84585397	3.114742121	3.674115146	25.02643773	0.516573623	0.535522943	4.143193903	109548599.2	5.582069666	8352973.8	1.859104956	40016962.54	0.725027421	53.17247743	0.386633687	0
1.630922387	14.75699023	23.02539842	2.972785473	24.6198331	4.189230682	3.402042616	18.73023065	1.672363686	24601002.05	23.96709807	874716.5817	14.22201052	15.31887177	1.050872084	40333022.17	21.23734433	13.4064338	41861.76549	29.08345324	3.921008155	5.84585397	17.57819144	2.07017227	4.026233657	6.467491371	1.605234149	13.43464793	2.752348644	31945.0325	29.28471664	4.458895529	5.183331086	3.112077034	2.817151867	25.18399566	0.484549434	0.580395752	3.8393376	70967651.7	5.001255522	6906511.389	0.401199328	41073910.13	0.741626369	72.40247045	0.387378543	0
2.73340828	17.4756863	24.17966176	2.764871074	24.87783741	4.197970364	3.455346683	18.06008659	1.71707896	16383452.57	23.59481213	508838.1487	8.268158353	15.85468321	4.871177519	73319472.83	20.59134878	13.50758417	43796.20621	26.63469813	4.03370137	5.360909522	16.01892008	1.422417737	4.018995104	5.5145072	1.130613313	12.31896432	2.73340828	43013.7018	27.78929206	4.325920505	4.66274206	3.060989798	2.634196821	26.30261274	0.481507128	0.634486515	4.076910725	72105436.54	4.589537045	7262153.659	0.653087706	44975447.41	0.784676888	68.43936013	0.37207379	0
1.631395468	14.67388367	23.01721797	2.980054006	20.87824482	3.860193826	3.085410342	13.24238747	1.800568505	16267671.01	23.9858166	563716.3872	9.089786072	16.17870653	3.5231837	69521778.65	33.52520845	12.36142218	20626.37501	22.80720547	4.073005082	4.003519969	15.43464962	1.424737601	3.592234714	2.470289914	2.370126907	12.16156311	2.877026361	30758.57055	28.88352874	6.851512096	5.264028908	3.242478185	2.547131691	28.18339099	0.479419377	0.549154766	4.329767933	75343747.18	5.744881741	10100224.73	4.751059994	58934974.97	0.828159432	71.2149388	0.389352022	0
2.716480737	17.76088126	24.46462256	2.732314888	24.96907662	4.25771881	3.385798802	18.40951062	1.695918772	24552716.31	23.96709807	898814.4084	12.35118976	15.32021258	1.015037841	42012891.84	18.84230265	17.74474806	28616.15049	30.05848713	4.732906206	6.377413438	15.7334892	1.420057353	4.042065313	5.853292859	0.692582292	13.4322623	1.626155675	20459.08423	22.7505062	4.045225571	3.947174882	2.577325688	2.997215116	20.77208253	0.51538278	0.437740271	2.879006954	69040861.48	4.888847444	4296087.288	4.871177519	73319472.83	0.670266052	38.37248163	0.343954513	0
2.72024302	15.65144617	24.26232594	3.440218877	24.45859667	4.151211801	3.401506808	17.77182771	1.702833862	24233154.18	23.96709807	771752.6455	12.17821845	15.32719733	5.569725034	46501532.56	16.89921217	10.98481331	20114.62412	22.81313303	4.015058717	3.93791441	15.38927258	1.434264387	3.570702252	1.029349896	1.562958677	13.12014476	3.013264496	34394.91557	28.58806558	4.656765737	5.309178736	3.113588996	2.503599934	24.51438762	0.489936286	0.594426405	4.700529661	70967651.7	4.527866512	10430131.32	1.809689481	41967907.37	0.763388952	72.81934499	0.399987348	0
1.622795437	14.73397008	23.02041281	2.61048308	24.39568604	4.074771016	3.467305894	17.79775785	1.658377293	24487170.85	23.96709807	750155.4673	10.87652306	15.31345903	8.607311557	52133397.35	17.61542484	11.58375494	32572.77802	29.78823963	4.37624115	5.611824801	16.37516694	1.411681899	4.236209955	2.717347479	0.39865328	12.17777732	2.691293784	27193.08097	31.18127079	4.063618082	6.557038604	3.185929666	2.800309135	24.23848514	0.502129162	0.512294813	3.821811666	70967651.7	4.466540798	6413098.927	3.5231837	69521778.65	0.710349661	46.73966503	0.383039607	0
1.641816296	14.81332961	23.19313014	2.548263253	23.96709815	4.027766435	3.35833233	15.47274043	1.980976046	16415494.72	23.72016331	518798.2109	8.441141739	15.92567047	3.944369612	54862798.14	16.65539569	14.83427651	32326.06965	28.77569619	5.089203295	5.509479992	15.52646926	1.399720323	4.516137047	1.934627166	6.114381896	13.95699363	1.631941856	20323.30976	22.82524775	4.033567565	3.986800374	2.579345034	2.987119498	20.74526379	0.515130024	0.435770709	2.887434761	69010064.73	4.931106804	4255156.495	3.944369612	54862798.14	0.6758101	38.14394908	0.340047478	0
1.608725336	14.62760165	23.04330056	2.758533314	24.49021853	4.106964085	3.36775582	18.76978774	1.691933702	16411694.37	23.86869048	527380.9338	8.665293953	16.04393347	0.174082246	38869422.78	16.02898807	15.34977654	20178.32598	22.7560285	4.074164832	4.003621339	15.4121797	1.425967688	3.583334526	3.720977989	2.627292722	11.33504101	1.660610323	20029.05842	22.6820609	4.163332051	3.995448248	2.526157476	3.06592572	20.62412718	0.516644116	0.426814689	2.87071287	71061616.33	5.031110542	4437691.75	0.174082246	38869422.78	0.690640955	40.0648037	0.339509913	0
2.711044474	16.52858956	24.22173222	3.038036942	20.67964036	3.991755653	3.149077805	13.02722927	1.757687199	24969449.7	24.13260433	645996.6753	11.43773332	15.36608958	3.06990593	36858589.71	17.22618102	11.48465358	37005.5237	30.84592906	3.846643119	5.645618545	17.68892414	1.667478949	3.911424965	10.75248592	1.298957181	13.32105442	1.608725336	20768.73705	22.81393816	3.999456751	3.993653819	2.587893773	3.006559069	20.87602995	0.516329002	0.437585642	2.885396706	68334906.36	4.917545253	4167969.602	3.06990593	36858589.71	0.670239315	37.87615019	0.340766928	0
2.060371305	15.99190945	24.05178842	3.043608431	20.71225329	3.998813153	3.163193997	13.01916067	1.746974822	25287101.24	24.55702652	1283717.054	7.328476839	15.36823463	5.607832113	94697935.17	18.53116159	15.5459253	43250.96276	29.57041146	4.007349667	5.631350548	16.48283519	1.476134744	4.063960897	6.353679485	2.95028432	13.29433117	1.632212396	20593.69183	22.87933811	4.064010968	3.997286305	2.558763651	3.021483275	20.69199066	0.516131201	0.434027161	2.896987665	68853598.55	4.954919243	4286720.681	5.607832113	94697935.17	0.675899953	37.93744668	0.339537875	0
2.733465534	15.63573688	24.05566797	2.729392425	24.89599595	4.236152924	3.602561201	17.03851281	1.658312513	28011657.93	25.05546874	706638.3844	7.677437285	15.31008953	5.101072169	45852137.08	20.97182556	13.55108005	20320.66843	22.81767602	4.09813461	3.993085545	15.41902797	1.429575016	3.584967789	5.624316825	2.360552466	12.2379543	2.729074411	33438.24918	29.3284647	4.520558346	5.191485703	3.206473313	2.641120928	24.44411073	0.497218698	0.632550112	3.850004826	70967651.7	4.780704771	6770052.913	5.647535501	46920685.89	0.733295276	60.62856739	0.38293073	0
1.621931182	14.6904441	23.12854936	3.024418762	20.68031653	4.012131876	3.151165434	12.96310545	1.761989584	25676898.32	23.96709807	1059807.937	11.4894483	16.47983143	5.647535501	46920685.89	17.51297666	11.08040452	28334.724	29.85359404	5.576146619	6.011801812	15.65776497	1.411660391	4.202735294	10.14625546	2.164206099	12.9818958	2.72521424	45891.74267	28.32981506	4.099432072	6.15178248	3.170170606	2.53454077	24.06249406	0.543498494	0.575275991	4.680123174	76182498.79	4.432723418	6747942.453	0.376752145	38962410.82	0.667674231	57.61469056	0.37940636	0
1.644319782	14.71421926	23.11733605	3.032627843	20.76574018	3.960312857	3.120264346	13.10146651	1.772203089	24510695.76	23.96709807	952817.6091	12.90101138	15.43344338	0.376752145	38962410.82	15.62376939	3.361702692	32405.00847	29.3359526	4.850905716	5.353234193	15.56317113	1.407435809	4.178002469	1.976926359	3.673536358	11.13602964	2.803708138	32323.51244	28.38987076	4.13622308	5.243145786	3.229712233	4.101270532	24.39640754	0.492873211	0.588143114	3.939310034	79094686.11	4.734531492	6768547.11	0.282945453	36912020.89	0.654091006	55.94559219	0.41265747	0
2.760313448	16.0673425	24.17375745	2.575424096	25.13805261	4.473199066	3.839365368	17.83400485	1.635057783	25855241.4	24.85199075	1270060.457	12.22593666	15.33042639	0.282945453	36912020.89	34.64349261	28.06283593	30352.56511	29.44000841	4.478367911	5.503748004	15.65192044	1.413655673	4.115954882	6.892473641	3.932594579	13.68161663	1.645041044	20203.52561	22.68361206	4.120758212	4.038395747	2.520266974	3.051044499	20.66152512	0.516195002	0.428100612	2.887036443	70797064.63	4.980998357	4397133.656	7.439652886	78681661.39	0.688270335	39.23782484	0.339819946	0
2.735259172	17.37941637	24.02969419	3.08986576	20.46330348	4.108577604	3.177749097	12.74759895	1.754493059	24575275.92	23.96709807	957755.3819	13.20531186	15.31608388	1.812713484	40961748.43	23.96738569	13.57391994	36957.52398	30.35341709	3.779066177	5.974500486	17.0856059	2.07017227	3.825477092	3.665570402	1.604794022	12.38382667	1.605389454	20290.06093	22.76481177	4.006796625	3.948700144	2.584106943	3.006452713	20.86408659	0.51617948	0.43861322	2.89605346	68296351.33	4.917770117	4205730.388	3.816243238	70967651.7	0.66843481	37.58326283	0.340918532	0
2.702222752	16.00804637	24.32137115	2.156187826	30.96447867	5.30760623	4.784792047	17.52053357	0.735278954	24755558.84	23.96709807	813331.0931	10.98064825	15.31948607	1.761532268	41938970.34	18.94474111	15.54499337	31807.09385	28.52242415	4.194805389	5.116757961	16.30339002	1.420367822	3.952613259	0.069094037	1.522893068	11.98847179	1.632251649	19440.08556	22.5985942	4.10731769	3.989691987	2.503481137	3.072055199	20.69594166	0.517291863	0.427162063	2.888432543	71208862.78	4.996238636	4366049.063	1.812713484	40961748.43	0.690946486	39.22740659	0.338321567	0
2.726620761	15.61875609	24.18851975	2.583273403	27.22708715	4.996007203	3.765453532	17.25465512	1.648321431	25490112.07	23.96709807	680184.3689	11.10909128	15.30910265	3.075641271	42654110.83	31.81641308	21.52479617	41944.54805	28.92334689	3.826198815	4.357316949	16.0305782	1.479930012	4.136240021	1.210497219	2.066464273	13.82788445	2.695034506	39179.82428	28.62789092	3.824764833	5.559333963	3.062331696	2.589371382	24.08975395	0.520638444	0.544801228	3.843420174	70967651.7	4.541840262	6513177.128	1.761532268	41938970.34	0.660023239	51.65944286	0.394069545	0
2.731015759	17.27476494	24.18168073	2.773318211	25.99702478	4.714410858	3.424889249	17.77541093	1.727467293	25603771.49	23.96709807	1364813.409	12.70993617	15.32609968	0.943963833	41626152.61	18.51853147	17.87599889	32803.74999	29.44323963	4.357717077	5.688288087	16.21303406	1.600205745	4.376369722	5.603335395	5.612709087	11.77591946	3.506213927	50208.27281	28.24338354	3.931789125	5.468504378	3.098485731	3.211075329	25.77453574	0.498139361	0.64438958	4.203944753	75356776.36	5.240213209	9102285.908	3.075641271	42654110.83	0.700328715	64.91506495	0.468169614	0
1.625694156	14.618436	23.10253645	2.195652951	31.213174	5.219185999	4.77244532	17.735004	0.709032125	27436411.87	24.53021159	1002363.682	7.035539112	15.30577062	3.718182644	39832415.43	20.55266905	14.19171358	30758.57055	28.88352874	6.851512096	5.264028908	15.42562976	1.397490712	4.537996578	1.163060907	1.395019181	10.95188416	1.622364439	20390.89278	22.62726805	4.130637579	4.035997455	2.519313845	3.041127708	20.77316502	0.517797819	0.429124333	2.890860585	71242182.95	4.936080344	4333845.421	0.943963833	41626152.61	0.692310335	39.45445746	0.337237322	0
2.719019862	16.22577834	24.1102359	3.032245593	24.17335157	4.158211283	3.362174414	15.37971377	2.570488129	16370139.84	24.10856945	567445.1243	9.043670698	16.28644882	4.923365906	153454039	23.15296735	7.010504602	19932.23743	22.75034111	4.088735524	4.01407336	15.43067429	1.42780061	3.592019058	4.144812739	5.033894313	10.77848194	2.769408858	33546.79462	29.56042011	4.062133723	5.009427073	3.092387347	2.895323048	24.29532224	0.503596031	0.512294813	3.902965441	70967651.7	4.454483955	7189755.725	3.718182644	39832415.43	0.664716088	59.41260496	0.362009173	0
1.632212396	14.69917153	23.12579157	3.482529006	24.87263252	4.615586038	3.475531325	19.07819251	1.671778398	24240131.37	24.16821005	762628.6934	13.24590917	15.32196634	3.914292491	43215406.88	18.99519221	19.45074935	40495.00574	29.37676603	4.082297011	6.300747805	16.84553951	1.578202179	4.195645421	3.60665441	5.536488743	13.30943834	1.658103963	19642.95711	22.78612385	4.094555239	4.010134775	2.558132229	3.007217139	20.70521418	0.516505621	0.430553364	2.871184795	69778748.84	4.973399636	4330833.687	4.923365906	153454039	0.683552152	39.52796318	0.340725891	0
2.146916685	18.3648097	27.78758406	2.181202113	31.17695694	5.312894593	4.668492673	17.47701316	0.729531781	16581925.46	23.95821654	541147.5299	8.710310983	16.16212515	3.495410123	69512129.29	21.69903104	22.59993947	40520.54404	28.27578576	3.881353284	5.391305583	15.78015387	1.716536152	4.182861972	1.411112508	2.113482011	11.10172112	2.730704439	35648.49361	28.12619502	4.554160236	5.141543883	3.171174376	2.58413896	24.21126883	0.508621366	0.661182218	4.092789314	70967651.7	4.538828008	8328012.978	3.495410123	69512129.29	0.67981615	65.10882232	0.378267276	0
1.616990232	14.61086397	23.04381659	3.005819266	20.71097895	3.967897476	3.131859591	13.02650695	1.784875997	25893529.48	24.42678257	1029914.528	14.58626887	15.3314709	1.106850677	63025239	30.91183169	25.45138688	35648.49361	28.12619502	4.554160236	5.141543883	15.84228985	1.412825448	4.364800529	3.911554843	2.64244432	13.08999069	2.506503562	41212.9936	27.70450119	5.889273779	4.95584986	3.148495032	2.502187032	26.1011336	0.481756131	0.627647437	6.700282228	78704588.48	6.492985122	8873169.527	6.206180809	125764618.5	0.673560938	86.34879213	0.371416543	1
2.097149862	20.66252076	24.84972427	3.061378382	20.72246026	3.974173311	3.132732351	13.02698364	1.761679909	44735766.55	30.90450796	1689017.841	11.59719438	17.94640275	7.415768579	78377665.47	18.14792163	16.29081624	42924.48561	24.27204504	4.166498756	3.002374784	15.07721606	1.085435714	4.618031238	1.962904728	4.925209647	12.02622483	2.142147114	51108.96765	26.72781539	4.710407434	4.253480371	3.058194263	2.942857325	27.87546518	0.482860319	0.539585395	4.598887787	76819817.87	4.873237321	9237649.419	0.996184896	44348822.06	0.759883171	80.71023221	0.436051257	1
2.863686035	16.81545892	26.2596106	2.665417991	24.8627539	4.181784051	3.496222916	15.30402579	2.316353016	50940114.05	25.59897807	2007103.461	15.35684235	15.33792649	1.463489008	107724223.8	36.40823231	17.85931906	31881.86553	29.98307382	5.152017081	5.620825447	15.67621428	1.409514184	4.542502223	4.374871749	5.581032001	13.80542112	3.275424244	33492.74073	29.11840745	4.920936213	5.493832665	3.115531181	2.5931809	24.42752405	0.493302411	0.556991133	4.103042197	73155699.44	4.701036378	9374603.421	8.880401591	52543533.04	0.706337188	68.80351745	0.433485818	1
1.636420608	14.79145875	23.14778807	2.986320306	20.75934844	3.921610383	3.092015697	13.1401497	1.791804028	24613968.36	23.96709807	838236.9558	13.28418098	15.33055344	0.655957733	37442790.67	31.0428538	17.78409657	43556.50163	24.4687332	4.191574839	2.919851887	15.10817615	1.088113156	4.66171703	7.061158109	2.207771068	12.1282724	0.833643437	42382.90318	24.33886856	4.124233278	2.914956565	2.845883907	2.195652951	31.213174	0.381212288	0.513605069	6.227295723	120845492.4	3.13246363	13516313.55	8.245408913	81443469.41	0.334332664	81.29932493	0.367160319	1
1.650912798	14.71353696	23.15752257	2.627589406	24.22973222	4.03488056	3.388975961	17.11668647	1.699431256	25115453.94	24.16821005	900514.6118	14.26353672	15.32361263	0.361369452	41698539.21	16.90905262	20.60818906	33438.24918	29.3284647	4.520558346	5.191485703	15.72905146	1.413452576	4.237720906	1.668636076	3.927355454	11.00586617	2.789185072	33458.17497	28.79423084	5.576117389	5.526925745	3.150915902	2.592853458	25.32111818	0.483005753	0.609276761	4.342169843	79624710.11	5.130734897	9587949.323	0.361369452	41698539.21	0.819559368	73.88795397	0.405251609	1
2.779339812	16.3942979	26.92882112	2.561557573	27.57819457	4.967487002	3.499067871	17.13185504	1.697629015	44237522.44	30.61525424	1733369.914	11.83612141	18.05044538	4.457460266	48415849.54	45.95761669	20.04209184	20233.53188	22.60503266	4.111788664	3.983242129	15.4386533	1.430050861	3.614092396	1.668686459	5.129952682	13.85705411	2.730627997	48435.06064	27.25519093	4.29317469	5.009000587	3.079141544	2.648057347	24.58273824	0.491794355	0.613024567	4.079336011	70967651.7	4.622618795	7389490.133	4.727978107	59958924.9	0.623870093	62.45641841	0.379376703	1
2.729373466	16.04615593	24.21394102	2.573793665	24.14537739	4.055035996	3.351017592	17.73351651	1.868904772	44652735.69	30.5368243	1741060.766	11.84336597	18.03954679	7.413824402	78525252.12	17.78684878	16.23613966	31336.36663	28.76870534	4.396399398	5.677860452	15.94517458	1.430977184	4.046353733	7.233574872	2.014567426	12.68016708	0.945301966	42881.80814	24.32309222	4.078628914	2.895230389	2.829258805	2.215385843	31.12379696	0.381860171	0.516575041	6.149201672	122064893	3.109913072	12743059.16	3.508270483	69619644.68	0.330813582	80.27623545	0.370094052	1
1.634128485	14.79808962	23.10529804	2.49919319	24.5612187	4.48326673	3.65415023	15.93566491	1.767399983	44741344.43	31.04278279	1716030.094	11.97319283	18.01957707	0.18426878	52154608.7	17.74317496	16.68931294	44324.49117	27.66614663	3.871506566	4.887300822	15.86030659	1.445419713	4.015624669	4.742354185	3.544658406	10.79545732	2.117959735	56229.53517	24.47908121	6.851512096	3.99724104	3.509684709	2.496144354	27.59272066	0.482691375	0.532890227	7.020732782	101119029.7	6.01982553	15119099.41	4.911029439	153530599.8	0.712774392	87.50042617	0.404152684	1
0.851990756	18.59749345	38.03958889	2.602173601	25.43998318	4.477602514	4.087149549	20.25159722	1.64491798	45185795.89	31.08449662	1692895.906	11.8708774	17.89919205	3.801266649	67141414.47	23.96982541	15.31557916	37051.07124	27.25835087	4.437576499	4.59644874	15.87365202	1.414620176	4.325625368	0.946472493	1.571697679	11.80815821	0.900852813	42143.23175	24.70913491	4.125491209	3.031239209	2.874824164	2.181202113	31.17695694	0.382302941	0.510737449	6.214943057	118923850.2	3.21615785	13116988.87	5.702410843	45565874.63	0.337535712	82.22109018	0.369945604	1
2.724933094	16.59220108	24.02614353	3.048789271	24.33064201	4.088439176	3.4754984	17.5176656	1.683634982	44697918.38	31.04711767	1704174.255	11.67704156	18.10543431	1.286631334	107543150	36.56704907	17.82584351	34268.11529	29.12415078	4.071837769	5.52136758	16.3305455	1.427774393	5.279942291	4.052248751	7.281529658	10.98872603	0.945326782	43885.0124	24.3753148	4.059622711	2.92882351	2.839148608	2.202808315	31.17301919	0.38109278	0.51378716	6.168102712	121041418.6	3.084237451	12660941.96	2.440227695	60071931.57	0.334532867	81.00043727	0.368008183	1
2.142147114	18.66828325	25.09814273	2.641120928	24.44411073	4.055401326	3.429065567	19.14460312	1.696876408	16411897.08	23.98635139	551827.4679	8.787434082	16.12624075	0.438425444	41658739.62	16.92083754	22.10428229	43885.0124	24.3753148	4.059622711	2.92882351	14.98744213	1.058172508	4.582862051	0.965059542	1.21018228	10.38225703	0.806526303	43556.50163	24.4687332	4.191574839	2.919851887	2.878168861	2.166159609	31.10894287	0.384479579	0.50577638	6.268333057	117427682.5	3.187686188	13132054.33	1.604631462	44082110.81	0.341016476	83.95149816	0.369540495	1
3.275424244	17.51107862	25.65316602	2.169031677	31.1480227	5.316319953	4.71013618	17.52739726	0.737104773	16400483.45	23.69028356	509472.9607	8.410478572	15.87103429	7.010168692	268534658	17.18737844	17.52491279	32049.31726	30.05419694	5.877379097	5.946724449	15.53150727	1.399491421	4.971457784	0.957964187	3.172996569	13.14324735	2.60117113	44324.49117	27.66614663	3.871506566	4.887300822	3.052231678	2.619364293	24.68135912	0.494156098	0.536674624	3.827505621	70967651.7	4.379371486	6591076.625	0.696144214	42862688.05	0.742240334	52.79845162	0.412103504	1
2.865220155	16.79075667	24.54320177	2.496144354	27.59272066	4.897422849	4.290547631	18.75933992	1.778665877	24208542.05	23.96709807	661918.8466	11.96640083	15.31741979	3.049751937	104751064	18.75711964	11.57482153	43352.14255	24.44940609	3.958976512	2.99381657	14.940377	1.052894181	4.531318806	3.129760942	4.304547521	14.31896859	0.825293122	41652.27241	24.56827524	4.222031993	3.021923282	2.87564422	2.163730347	30.96090095	0.383308224	0.508388834	6.356862528	116905811.3	3.179052323	13160371.45	0.86390104	39697651.83	0.338047219	82.86353339	0.36762951	1
0.880158364	18.45064604	38.16777512	2.220098493	31.09157543	5.161542684	4.672489812	17.59300978	0.705041244	45453509.72	30.68128355	1703204.847	11.7223482	18.19338221	1.695178111	41101456.29	18.44529746	16.22914367	41131.19061	24.47265683	4.039410606	3.047347423	15.07149764	1.093139275	4.638883687	1.205458739	6.902608736	10.36340242	2.642510789	31336.36663	28.76870534	4.396399398	5.677860452	3.211519621	2.74486809	24.68832597	0.49059968	0.619891045	3.870328333	70967651.7	4.840863485	7046858.612	3.054774574	42589951.69	0.645390617	53.88182047	0.422593249	1
0.892068825	18.5019802	38.05223421	2.681612003	29.08373415	5.082150692	4.366243535	17.0664465	1.771948074	24516825.05	24.36932201	1091282.692	14.37586063	15.31996274	6.807225533	48098395.25	40.58491465	16.88865531	42374.22484	24.43459717	3.952624224	2.889342773	14.79814698	1.077771251	4.550026985	0.30984803	1.198841152	12.70893618	1.624810285	20262.89505	22.77707347	4.060154111	3.965566993	2.58529816	3.042010576	20.73187676	0.517243821	0.434003711	2.883091653	69285382.98	4.963522932	4293148.374	3.816243238	70967651.7	0.674470339	38.61557855	0.338822449	1
0.833643437	18.52806611	37.8270661	2.190549084	31.11520811	5.212696816	4.714801795	17.71060056	0.698037574	25242384.11	23.96709807	1081538.211	11.41188854	15.31486531	3.054774574	42589951.69	21.187965	11.86196844	30190.13421	30.7794758	4.234195141	6.018609845	16.22043239	1.419774497	4.310547753	0.661643392	6.35127141	11.2577437	0.896541125	41131.19061	24.47265683	4.039410606	3.047347423	2.845165133	2.190959932	31.2740307	0.380895592	0.515770716	6.288312825	118365770.9	3.033516576	13176263.3	5.558547172	95994144.6	0.335610403	82.8208702	0.36441619	1
2.681202764	16.60487598	23.96709821	2.916033205	24.03758468	4.073684082	3.384275907	17.27471653	1.714296143	24421924.84	24.50339666	1911892.408	15.34823654	15.32174896	6.258360224	299275363.5	21.15309399	6.833302512	41711.17303	24.55824591	4.143777187	2.972837734	15.03828439	1.093298099	4.65150001	4.264355757	4.065647796	11.45327156	2.646390018	37051.07124	27.25835087	4.437576499	4.59644874	3.081668204	2.615230747	24.50777271	0.491821283	0.586409438	4.288208905	75781356.7	4.607758256	8671652.547	7.288599921	41602022.25	0.688641099	63.727682	0.367964353	1
0.980260459	18.43902239	38.55681034	2.755178995	24.09523784	4.124447749	3.439940026	16.69537644	1.779204384	30702127.08	24.79462937	1500548.872	9.968777407	15.45038997	3.054613596	38149468.27	17.80420903	11.23554425	36491.98869	28.8395273	4.507221688	5.32062358	15.83378818	1.417567949	4.284852171	3.351592551	2.099572737	11.3273953	0.886139606	41217.26522	24.4427734	4.144040164	2.89732072	2.873143501	2.184034551	31.14107024	0.383682801	0.512313802	6.278269218	120027881.3	3.164931855	13215398.86	1.336242949	38712383.79	0.33468003	83.47943147	0.369261563	1
2.742686487	17.48380512	24.32137102	2.555657172	24.4642266	4.481712512	3.942949647	16.76265464	1.65320067	24423179.96	23.96709807	760284.3639	15.71829162	15.34203587	6.814799908	266655721.9	17.02250757	17.67317238	32692.92025	28.75136433	4.680687132	5.299295015	15.58543476	1.407466389	4.177369088	5.551193542	4.961456794	11.00262975	2.770671363	32477.47113	28.30152463	4.83762733	5.502384728	3.459141963	2.54178506	24.6160775	0.488414764	0.580262771	4.875828253	72863959.76	4.530402167	11076495.56	6.552872732	175490921.9	0.726986584	78.28642415	0.386275029	1
2.731660961	16.25220495	24.16511688	3.11308739	23.98249247	4.397791958	5.036604397	18.99264798	1.715713644	44934612.72	31.28638687	1649123.025	11.89662326	17.84118474	6.552872732	175490921.9	17.48935409	15.10607526	39297.8266	28.50082218	3.899894827	5.039914424	17.61796376	1.490839695	3.959482766	5.245170203	4.43998653	12.0937786	2.73505806	37796.6103	27.93903552	4.404253391	4.869857489	3.596794476	2.61757534	26.574599	0.4807932	0.64796208	4.316985637	81045174.37	4.55700792	6798419.44	4.405171536	37888941.6	0.806792946	69.09631732	0.364408382	1
2.128442243	18.32452592	28.82296646	2.202808315	31.17301919	5.220866766	4.701806457	17.70159786	0.682657511	43711510.76	30.8169681	1739228.254	11.90843308	18.15927218	4.419137826	39857595.46	18.93875528	12.55235618	19459.16981	22.76449758	4.129737944	3.996129326	15.44429992	1.431215225	3.618954043	6.885064476	2.855463346	11.04213855	2.731660961	49348.03861	26.58771788	4.029052795	4.873304371	3.131373103	2.618186861	24.1774144	0.511915007	0.532106415	4.046475708	72105436.54	4.434068297	6592610.569	1.123949494	42053205.84	0.671736998	55.85071032	0.376664212	1
0.945301966	18.51690222	38.29677309	2.194891945	31.09209304	5.150818013	4.725652857	17.80958595	0.722572482	28346430.47	25.39212005	1213836.638	7.152968613	15.31727096	3.135312904	102537389	18.47973281	11.85506214	20209.83779	22.59998442	4.103095459	3.961454579	15.43070525	1.425994754	3.601936958	1.694344014	4.183740209	12.35916057	2.801761478	34853.86473	28.39804875	5.641254871	5.287637527	3.57835158	2.54801072	32.80009524	0.479453079	0.641166397	4.103867574	75898052.58	4.727045262	7048292.922	1.619082377	38620550.43	0.772976658	71.84759969	0.379000618	1
0.961197955	18.37319971	38.70755869	2.54178506	24.6160775	4.542027527	3.824985462	16.4864904	1.706488613	26360527.14	23.96709807	1049917.716	12.67559813	15.31176681	1.626517593	40893583	18.3621792	16.26377577	42900.5821	24.39647933	4.087160291	2.924867789	14.97692791	1.074050614	4.571422	2.594449921	3.28149764	11.97568533	2.712244757	34268.11529	29.12415078	4.071837769	5.52136758	3.092292722	3.482529006	24.87263252	0.492469017	0.541933015	3.847346818	74760267.75	4.964772392	7518618.446	1.343298389	106792391.7	0.652250557	97.37261201	0.397260387	1
0.806526303	18.67337295	37.32498706	2.217413936	31.57998187	5.194683773	4.662584403	17.83263862	0.67152696	24516518.04	23.96709807	777659.6679	10.67659374	15.31002623	1.343298389	106792391.7	18.52643033	12.60355732	29738.45743	28.63373644	4.114494002	5.330325646	15.37852828	1.441975868	4.20512591	4.880731737	4.270403382	11.75003291	2.425686919	32049.31726	30.05419694	5.877379097	5.946724449	3.319715848	2.583273403	27.22708715	0.48033815	0.596091626	3.994393081	70967651.7	5.873904806	8764644.225	1.038678084	41821899.98	0.655539947	86.49683339	0.412601572	1
0.825293122	18.71014375	37.25200707	2.728542738	26.98296882	4.752689498	3.390147709	17.62190529	1.662947794	25280669.14	24.11336132	1115380.566	7.671218596	15.31313558	1.616784299	103385014.6	18.25124261	12.85635434	56607.90014	25.03594139	3.805059442	5.573453719	16.2512722	1.567318584	3.91304391	0.716590453	5.358000052	10.95052689	0.885019973	43114.15004	24.55889403	4.032289249	2.98738227	2.815806055	2.196952734	31.04968494	0.382410359	0.516050728	6.284729469	119293539.9	3.00983497	12920066.99	3.909962095	44077656.64	0.333339526	81.33711422	0.366183647	1
0.867930079	18.34314927	38.53881664	2.592853458	25.32111818	4.465427038	3.685761731	18.75426495	1.632689489	25629780.53	23.96709807	1199680.58	13.81082492	15.44365436	2.961583688	80248204.57	17.99689052	12.62168086	42143.23175	24.70913491	4.125491209	3.031239209	15.01517145	1.095577676	4.666231719	2.727620539	7.18955506	11.34607622	2.909783818	39619.21704	27.3853386	4.853815472	5.393651743	3.160593859	2.555657172	24.4642266	0.493923581	0.557948266	7.020732782	82508040.54	4.511483309	16955040.96	0.055693123	38380479.6	0.741478733	101.2293465	0.367320573	1
0.900852813	18.72122726	37.61792458	2.678497679	28.80408741	5.71190027	3.729205441	19.50159202	1.641242658	26085932.2	24.12798765	886842.8617	10.5335112	15.30874006	0.081622004	51416821.97	17.69568275	16.63670569	54497.66418	25.49499356	4.664659542	4.003351925	16.38779027	1.614601794	4.707000052	1.438291676	1.591458079	12.93902733	2.757720454	48738.24091	27.16297435	4.146096072	4.414796251	3.136735536	2.595857744	25.259567	0.483890793	0.640370086	3.95930103	79856595.58	4.749921707	6650202.634	2.129634872	87922060.48	0.731370526	64.14997539	0.373784626	1
1.623446465	14.55072563	23.01444087	2.61757534	26.574599	4.634267378	3.752237574	19.14336154	1.656492444	24681409.33	23.96709807	880866.7291	11.50472602	15.31944687	7.402442831	316758030.8	23.52938579	13.11628559	41963.45532	24.45045788	4.262728287	2.992097382	15.16357742	1.095639858	4.729946901	3.540175148	8.273986217	12.63473661	0.847301081	42516.25654	24.17373124	4.146426493	2.968315068	2.859041539	2.204024359	31.30504035	0.380423873	0.514498565	6.218645203	117982326.3	3.077354493	12711900.47	0.940903741	40151818.77	0.331024105	80.96725283	0.365287405	1
3.457077339	17.67054213	24.52529496	2.576875878	24.80228671	4.360178188	3.65882375	17.71235617	1.682207775	26472948.77	23.96709807	1115397.55	13.14403227	15.33306128	3.073118978	104286893.9	18.90740481	11.64388174	41471.7673	24.74496822	4.225899847	3.039333789	15.14618279	1.105158444	4.763436926	0.543949645	0.175451333	10.86683352	0.906023798	42940.96096	24.31317529	4.054314808	2.958168639	2.840739541	2.19279419	31.33682916	0.383300533	0.517725103	6.253939259	121904435.9	2.994546548	12966816.17	3.908942525	44480995.28	0.334688737	82.26294068	0.369942324	1
2.721970284	15.54276408	26.74065921	2.58413896	24.21126883	4.068278348	3.593334931	16.92628188	1.653984652	26565523.52	24.66428624	1281757.441	8.789797498	15.3604172	2.990561756	79332962.43	18.5502752	12.59918097	33308.67894	28.7927205	5.486606359	5.370895962	15.74954713	1.400451091	4.53150473	1.492053614	3.744455441	12.15453614	0.880158364	42900.5821	24.39647933	4.087160291	2.924867789	2.838902985	2.194891945	31.09209304	0.383222828	0.516690058	6.285055846	120873696.2	3.020252068	12680176	0.966798183	47481935.47	0.335585276	80.88790195	0.370900126	1
2.722517864	15.73965235	24.23398389	2.5931809	24.42752405	4.215365804	3.660383346	18.06684051	1.649866086	44532454.87	31.169864	1710459.492	11.73853989	17.96094672	3.909962095	44077656.64	17.23277967	21.49856716	43413.96237	24.02766526	4.061974949	2.895133097	15.00285357	1.054943891	4.540761871	0.540672357	5.211668787	12.93423937	2.128442243	54497.66418	25.49499356	4.664659542	4.003351925	3.036810392	3.801133164	24.74051795	0.520793861	0.610626056	6.496219434	133433164.7	5.624123173	16955040.96	3.487207338	69629536.1	0.766145736	77.17324068	0.414880658	1
0.896541125	18.67910225	37.96859898	2.222588076	31.21355028	5.174811018	4.684647022	17.89141429	0.699583592	46624848.72	32.8000952	1629867.343	14.32814578	15.33836652	0.055693123	38380479.6	18.34989944	12.812832	37719.27552	27.36290968	4.364381208	4.760938659	15.6111132	1.401387529	4.364781015	8.071570018	4.602412692	10.03954463	2.749234097	30067.07588	30.11107176	4.718816798	5.642031643	3.364153519	2.576875878	24.80228671	0.486582801	0.608487264	3.930340248	72389882.75	4.947744555	8004790.942	3.802722698	66958922.85	0.690610983	56.40451483	0.371675655	1
2.801761478	17.80693072	24.76645467	2.184034551	31.14107024	5.246356764	4.711714359	17.64213807	0.719294404	44660492.5	31.2045238	1666998.128	11.82799842	17.99293142	3.908942525	44480995.28	16.88779785	21.70049499	36204.01547	28.14555391	4.111798396	5.274181399	15.41329925	1.488984259	4.461638468	2.34579548	2.810892706	12.6854884	2.053005003	71010.86698	23.96709829	4.33804075	3.583092752	3.039190029	2.875207514	26.05798089	0.493782699	0.635394106	5.257880237	83203999.18	4.7100581	9501692.859	3.060780383	39086010.33	0.62978157	70.11754083	0.428004111	1
0.784259873	18.85458616	36.58705463	2.222594031	31.06914933	5.141750071	4.667751174	17.7638453	0.709743171	29330444.53	24.66731686	1423463.811	10.33367822	15.7211975	3.004717451	79318752.53	17.93409999	12.77726046	33458.17497	28.79423084	5.576117389	5.526925745	15.5200221	1.406463307	4.613814948	3.403812312	3.632770035	11.24341704	0.980260459	42374.22484	24.43459717	3.952624224	2.889342773	2.830714412	2.222588076	31.21355028	0.381679816	0.522734386	6.269261301	122149544.3	2.972842413	12566662.01	0.74604144	41107523.63	0.330046866	80.62709027	0.3677031	1
2.730704439	17.15199412	24.11260292	2.522830721	24.56527968	4.394683327	3.444022906	15.82823513	1.823677197	44819695.29	30.6694756	1722073.136	11.82345326	17.86207997	0.966798183	47481935.47	18.30815926	4.601473798	41294.63626	24.55884452	4.194358141	2.97366942	14.9494216	1.096230232	4.636677614	4.911478765	3.068013235	12.71805917	0.841749213	42311.60473	24.55396597	4.238260894	2.994734825	2.877035891	2.169031677	31.1480227	0.383891235	0.508294901	6.162374047	119461316	3.230449142	13328162.66	3.059166887	103422073.5	0.338808608	83.10379528	0.369567101	1
2.73505806	17.53953562	24.17375719	2.726886474	25.49108768	4.342653423	3.385071931	19.22721876	1.67109312	44664842.07	30.72355474	1736847.269	11.75719365	18.05609859	1.564251176	41538411.55	18.45126941	12.70128782	51306.28956	27.14380271	4.1810751	4.400043389	17.06065828	1.583579388	4.365222938	5.381012628	2.876977096	11.12308092	0.893248709	41294.63626	24.55884452	4.194358141	2.97366942	2.850147571	2.183341553	31.31482678	0.383862106	0.511810825	6.364160304	118449274.8	3.167080254	13180260.55	5.577466338	95834059.67	0.333768081	82.22205834	0.3683628	1
2.40185563	17.72319882	24.67978024	2.593157673	24.14205587	4.166785084	3.392760802	16.62630662	1.732021854	25407555.74	24.92237994	1242511.396	14.00752834	15.32826254	3.802722698	66958922.85	23.96982541	15.31557916	43836.98831	24.4005641	4.005869037	2.919852282	14.9657087	1.07829632	4.532289915	3.028186251	5.72965215	9.877546418	2.583208343	32612.09539	28.64688453	4.730376543	4.940812411	3.156461426	2.678497679	28.80408741	0.479406439	0.579711963	3.965295567	77723249.09	5.122693933	8100470.03	5.993627486	286026339.4	0.704604485	70.25785188	0.410693556	1
2.039739788	18.53308459	32.80009525	2.615230747	24.50777271	4.10631295	3.48510051	18.08122096	1.642404113	44206585.69	30.74839136	1716873.34	11.79912863	18.07027165	0.705988512	42958939.53	17.37665924	22.27708527	43830.87609	24.44164895	4.086014583	2.969936833	15.06223857	1.080623664	4.617125107	0.916705156	4.753125461	10.08960268	0.851990756	43830.87609	24.44164895	4.086014583	2.969936833	2.849582377	2.190549084	31.11520811	0.380290367	0.514227207	6.332123452	121300731.7	3.063810457	13223475.93	3.319963545	41562159.63	0.342252376	81.89126922	0.367925497	1
2.791431888	17.5416339	26.9254224	2.19279419	31.33682916	5.178466737	4.716760797	17.64282396	0.736598431	45435693.98	30.84411897	1728779.717	11.66228662	18.08165899	0.027779853	40950533.87	26.91368662	13.62746517	30473.50983	29.92046993	4.665488653	5.644636793	15.30660658	1.41338415	4.684076734	1.817457841	2.671704976	12.09325643	2.742686487	36204.01547	28.14555391	4.111798396	5.274181399	3.103569471	2.593157673	24.14205587	0.517797489	0.544801228	3.991888824	70967651.7	4.533578017	7718891.138	1.424570864	105378536.8	0.750968285	68.52289485	0.424827738	1
2.335262518	17.15344149	31.06666384	2.74486809	24.68832597	4.25066021	3.670025816	18.44460975	1.671123957	28142629.42	28.23416949	1214369.622	15.21751321	15.36030655	3.060780383	39086010.33	21.33887652	11.87657448	32612.09539	28.64688453	4.730376543	4.940812411	15.55673937	1.407025854	4.510849418	2.991352878	5.828770079	12.34632486	2.734517965	32454.69554	29.94571373	4.373295653	5.483012895	3.137408702	2.773318211	25.99702478	0.481474497	0.556991133	3.849508018	70967651.7	4.715186093	6703324.983	0.476683203	39039625.5	0.631526567	56.13264452	0.389443667	1
2.730627997	16.89420879	24.88684538	2.806605918	24.99747163	4.210451057	3.771726085	16.21534642	1.747730256	44444592.16	30.38054164	1736726.485	11.6196987	18.18639559	3.910143401	43027878.47	17.50809687	21.85752967	44381.78326	27.4221628	5.251735505	4.549882724	15.63687656	1.406075426	4.955906408	4.653455441	4.654566211	10.95440957	0.867930079	43836.98831	24.4005641	4.005869037	2.919852282	2.858303829	2.217413936	31.57998187	0.378628648	0.519195292	6.302064796	122728466.6	2.995280695	12813465.28	3.702060837	61843289.67	0.329276653	79.497216	0.369210262	1
2.909783818	20.66252076	25.36157914	2.196952734	31.04968494	5.178584533	4.688765279	17.66488735	0.697178897	29173765.2	24.32175434	1710118.691	10.15431276	15.42074277	3.059166887	103422073.5	23.28820305	13.38050687	42881.80814	24.32309222	4.078628914	2.895230389	14.97938081	1.06355898	4.584670669	2.913118965	5.656817102	12.79936365	0.879793871	43413.96237	24.02766526	4.061974949	2.895133097	2.823037726	2.220098493	31.09157543	0.381355221	0.519715337	6.266447856	120155971.9	2.932274093	12455894.17	0.539847422	44955244.26	0.331686139	80.37849588	0.367895064	1
2.731683864	17.01869445	24.29922891	2.190959932	31.2740307	5.262421048	4.778236574	17.57898247	0.726740295	43657222.17	31.19255359	1675656.264	11.8539346	18.08846052	5.993627486	286026339.4	17.35313769	17.20210876	48738.24091	27.16297435	4.146096072	4.414796251	15.52293259	1.404333691	4.337603452	2.032309773	5.293566902	10.04897348	2.681202764	29738.45743	28.63373644	4.114494002	5.330325646	3.224721971	2.525177367	24.62889671	0.488031436	0.556991133	3.926362993	70967651.7	5.002231999	6932525.086	5.051390173	44450242.25	0.803821312	59.47941425	0.412705341	1
2.40185563	17.72319882	24.67978024	2.182653532	31.40078067	5.2352028	4.722326364	17.63375996	0.691842859	33016361.7	24.23524737	1440712.442	14.69352157	15.38326524	0.457299881	51235884.36	17.08414116	16.53396558	56229.53517	24.47908121	6.851512096	3.99724104	15.30402584	1.395960752	4.999923947	1.463175954	2.401922896	11.95674242	2.865220155	31929.5641	28.7686672	4.616586181	5.638608699	3.171681245	2.66294922	24.18717404	0.513286344	0.609276761	3.917293274	70967651.7	4.434022828	7576784.282	3.711919879	41441185.48	0.70105198	61.39197673	0.383731214	1
2.730704439	17.15199412	24.11260292	2.595857744	25.259567	4.271212252	3.761270899	18.08070622	1.654138945	28412963.7	24.29811059	1466207.174	13.70278915	15.3904405	6.507182723	181232467.3	17.58722373	15.09636572	34853.86473	28.39804875	5.641254871	5.287637527	15.51618411	1.395960752	4.555941605	6.549306069	2.934832258	10.58766948	0.793250046	41963.45532	24.45045788	4.262728287	2.992097382	2.881267143	2.156187826	30.96447867	0.382910742	0.506649205	6.221554239	116416365.9	3.266857532	13431457.75	4.731978868	58510075.68	0.342329861	83.99080861	0.368706823	1
2.724021272	19.17739273	24.7737095	2.166159609	31.10894287	5.291760534	4.731103922	17.53340869	0.730318731	24256123.2	23.96709807	811491.873	13.91029443	15.31154865	1.424570864	105378536.8	18.33658457	12.92443121	48435.06064	27.25519093	4.29317469	5.009000587	15.88047263	1.425310906	4.289566734	0.178126449	5.52683102	11.25631651	2.691017115	30092.83521	29.63746373	4.440421033	5.669290979	3.16213382	2.815654557	25.01018825	0.484981014	0.512294813	3.908583385	70967651.7	4.57936755	6956612.62	1.050872084	40333022.17	0.773578465	54.69501198	0.404562359	1
0.893248709	18.61839694	37.59266839	2.194054856	30.8876989	5.251783599	4.773396201	17.74899868	0.760904569	50940114.05	28.23068324	1668178.067	9.706622879	15.75389384	0.539847422	44955244.26	16.7715072	21.94527769	43053.04673	24.22107379	4.142812311	2.955154132	15.07382458	1.063675901	4.588223522	0.973587621	5.255387801	12.09243581	0.961197955	43352.14255	24.44940609	3.958976512	2.99381657	2.783107876	2.222594031	31.06914933	0.379322641	0.520348636	6.282442745	121716480.3	2.887314839	12513181.98	1.015037841	42012891.84	0.333574864	78.97242792	0.365120012	1
2.673274342	16.6054498	24.6909522	2.499054086	24.28867147	4.247942466	3.470087279	15.32000796	2.190953094	24769288.16	23.96709807	1045814.39	12.49780071	15.33359144	6.574007773	49821739.92	38.95361132	16.97044679	42382.90318	24.33886856	4.124233278	2.914956565	15.0942666	1.100638833	4.642601715	5.631360057	4.003925003	11.00690748	0.841333991	42740.03269	24.21106316	4.200806687	2.898596963	2.843618426	2.194054856	30.8876989	0.383688259	0.51151417	6.155698294	119408813.7	3.075935419	13067624.54	5.569725034	46501532.56	0.336158551	82.42385665	0.372171019	1
2.712244757	20.28768761	24.14078299	2.175129904	31.32332854	5.299635662	4.735222299	17.58274151	0.731340232	44789751.21	30.80066769	1705727.291	12.07562732	17.89399083	1.809689481	41967907.37	17.97346852	16.29259209	42311.60473	24.55396597	4.238260894	2.994734825	15.03448286	1.080929096	4.690405914	3.44172745	4.277956579	11.57592081	2.716480737	31881.86553	29.98307382	5.152017081	5.620825447	3.200138849	2.577357679	24.47267907	0.492540981	0.539825756	4.018869338	77225468.22	4.531362089	8274715.787	8.607311557	52133397.35	0.634822009	71.37378745	0.393177103	1
2.789185072	18.00523121	24.15407534	2.875207514	26.05798089	4.290175499	3.482115189	17.71493293	1.867205345	45392526.34	30.46302858	1739341.225	11.77322004	18.09009594	7.439652886	78681661.39	17.75306883	16.33200037	41217.26522	24.4427734	4.144040164	2.89732072	14.94932719	1.101109669	4.638397749	2.166228501	6.578263821	13.23904624	1.636300544	20040.92303	22.72412204	4.09667733	3.978734837	2.545936886	3.061378382	20.72246026	0.515968711	0.431811611	2.894391067	70247861.47	4.954760246	4283446.859	5.101072169	45852137.08	0.681963019	38.97375305	0.338969993	1
0.847301081	18.5043403	37.99308493	2.54801072	32.80009524	6.372985494	4.935656452	18.27823636	1.618427653	26368615.26	24.95031216	1393280.023	15.27447162	15.3726325	3.816243238	70967651.7	17.18190812	26.98100694	49348.03861	26.58771788	4.029052795	4.873304371	16.18767095	1.41539071	4.102200038	3.38177966	2.872602566	11.34593209	1.62618512	20397.58416	22.90868477	3.981941624	3.964016339	2.607605474	2.975456106	20.84243029	0.515909962	0.441057036	2.886182639	67666425.55	4.847360279	4174993.124	3.914292491	43215406.88	0.665591454	37.4976288	0.342059028	1
1.636420608	14.79145875	23.14778807	2.585722874	24.07817904	4.038831521	3.447511371	17.31515141	1.662517463	28346430.47	25.39212005	1213836.638	7.152968613	15.31727096	-0.042874443	42572621.32	16.73182215	7.54985221	19742.6991	22.66040565	4.120380439	3.98103975	15.45268292	1.426393503	3.60194584	7.19632784	2.141980995	13.24935667	2.642510789	31336.36663	28.76870534	4.396399398	5.677860452	3.211519621	2.74486809	24.68832597	0.49059968	0.619891045	3.870328333	70967651.7	4.840863485	7046858.612	4.218543994	71105408.09	0.645390617	53.88182047	0.422593249	0
2.737709314	17.0525094	24.17262004	3.29200303	24.35293851	4.377856051	3.398046608	19.63106703	1.942427811	16497119.2	23.81812858	526221.0204	8.447172803	15.97556668	0.887532522	39714685.8	31.14373214	18.04636812	25975.3368	30.60363923	5.278443263	5.87351598	15.81189419	1.41563172	5.389336106	2.565855719	1.733466689	16.88449123	2.731660961	49348.03861	26.58771788	4.029052795	4.873304371	3.131373103	2.618186861	24.1774144	0.511915007	0.532106415	4.046475708	72105436.54	4.434068297	6592610.569	3.905724115	71047458.33	0.671736998	55.85071032	0.376664212	0
2.724646165	17.12031066	24.21148083	3.021731364	20.79693673	3.9516933	3.118780071	13.06853807	1.777950758	16302084.63	24.02921222	567301.9318	9.188206034	16.27335282	2.068186264	40000313.23	36.739043	27.77741155	20397.73638	22.89583285	3.970106192	3.927105849	15.37592364	1.431525609	3.564639374	6.354490756	3.537233619	9.916341599	1.62098447	20212.96641	22.75437443	4.060805015	3.982918773	2.562677684	3.021731364	20.79693673	0.518068759	0.43336697	2.899742661	69246964.81	4.966547027	4251426.115	3.014994979	63600074.94	1.077033457	37.95148281	0.497716543	0
1.631326769	14.70605811	23.01537853	2.998060728	20.79408553	3.890378899	3.098032678	13.18797775	1.791370484	16378243.43	23.48711382	481773.2685	8.082080392	15.72992598	0.088645514	41322289.19	18.41453132	14.74359413	19444.20766	22.58930356	4.110003886	3.99080872	15.51061722	1.42720689	3.634371894	2.588529453	4.124198065	11.47785182	1.642759431	20092.01313	22.51060368	4.13228753	4.030567059	2.50453429	3.066857287	20.74759482	0.516533464	0.427133996	2.889901834	71468287.55	4.993272326	4342325.768	2.923828918	64501578.48	0.400900461	83.75288078	0.391644971	0
2.696348025	17.55678911	25.30704463	2.694001259	23.97373713	4.00718629	3.346839781	15.47274043	1.856967737	24551897.33	23.96709807	1003478.573	13.0696538	15.31843152	0.939856379	40869953.73	19.04528439	13.10217189	25975.3368	31.89844621	4.784254974	6.718450388	15.96220934	1.415937655	4.017737861	2.579874061	3.984611847	11.20906034	2.728070039	41424.0904	27.62653173	3.904241667	4.734949838	3.059880223	2.80431083	24.59481311	0.49031018	0.576007386	3.880695075	70967651.7	4.42062754	6704343.709	3.927135278	71186009.96	0.639923442	50.19240685	0.390509513	0
1.991828701	16.97430647	25.8005531	2.576844342	24.5178364	4.279532655	3.598313669	17.71662508	1.646641798	16486110.19	23.7138231	517768.226	8.422032741	15.88323504	2.404846163	38192235.72	18.37610755	21.87697231	33308.67894	28.7927205	5.486606359	5.370895962	15.74954713	1.400451091	4.53150473	5.229178002	1.506287048	6.740435558	1.627499506	19932.23743	22.75034111	4.088735524	4.01407336	2.535769092	3.042325823	20.77280286	0.516877757	0.431579603	2.892725149	70219763.17	4.929265577	4238064.067	3.005036323	63978246.16	0.681094687	38.95998979	0.340414829	0
2.721819002	17.46990225	24.39939451	2.973514864	32.80009524	6.372985494	4.063586693	16.67633271	1.775488493	24500204.85	23.96709807	873547.1297	12.22132386	15.32574853	0.943963833	41626152.61	18.51853147	17.87599889	35802.23824	29.54469594	3.833916742	5.059003163	15.99056596	1.560380501	4.019726621	3.890433158	2.248182925	14.07952433	2.05859105	27991.15839	31.76746239	3.826291397	6.635714998	3.389070637	4.101270532	24.77228568	0.52207979	0.565468565	3.912378222	84022483.99	4.824687065	7678211.564	4.758389299	70967651.7	0.527599953	49.06928029	0.472047741	0
2.735358504	18.42297296	24.16807972	2.994528327	20.79684248	3.895014439	3.07496033	13.23504993	1.789639789	16375075.85	23.5074357	486107.3047	8.237768153	15.76559974	6.507182723	181232467.3	17.58722373	15.09636572	19631.94727	22.62811593	4.166814716	4.017388131	15.51010546	1.426082738	3.649002155	3.196165398	3.14471452	13.93327516	2.72828671	26587.85987	32.80009531	4.153519029	6.872208573	3.410549681	2.953817624	25.00745267	0.485698754	0.538706275	3.825057846	70967651.7	4.52703831	6377482.785	3.976641232	70990786.87	0.697469261	47.92692183	0.406888925	0
2.453172763	15.58731057	25.00462782	2.901090043	24.10722805	4.092259884	3.369602443	16.85673797	1.884716381	16472800.4	23.66296609	494316.2894	8.218036045	15.81548052	2.753434775	38281979.54	17.19871447	4.4363562	38253.84316	28.66924453	3.956443347	4.795311093	15.64868309	1.431832082	4.03941604	2.218401999	4.04657356	12.86579272	1.629321203	20301.94761	22.81616231	4.058311274	3.952588175	2.570937622	3.016423276	20.7483798	0.516523555	0.435408537	2.89127704	69194634.77	4.937997428	4246524.245	3.031659479	63739432.69	0.675901852	38.13481879	0.340576282	0
1.620546956	14.67909288	23.10168451	2.575459622	24.27059166	4.133270452	3.370025073	17.62190529	1.723471316	24601066.16	23.96709807	1049292.118	13.18140776	15.32978105	3.941725815	55886542.37	21.44956492	9.161786094	38900.55991	28.9293032	4.244575309	5.290261867	16.2655965	1.519675316	4.472638213	0.531754603	2.010272019	11.8660492	2.044639014	26766.70339	32.80009531	3.839930227	6.872208573	3.649367753	3.347733999	29.92264355	0.49419485	0.511862205	3.816243238	70967651.7	4.98360067	7655956.144	4.545791148	74189030.13	0.574447089	53.83530409	0.4978563	0
1.607330556	14.47556025	22.8858451	2.573793665	24.14537739	4.055035996	3.351017592	17.73351651	1.868904772	24233154.18	23.96709807	771752.6455	12.17821845	15.32719733	0.251270484	39109652.96	20.3891365	9.587084147	20540.28149	22.89328082	3.960738822	3.947813727	15.39444807	1.437323274	3.55511566	5.499783138	2.42113173	6.941235473	2.728810329	31570.59102	29.1883922	5.588234707	5.341052002	3.442580095	2.579085488	25.3116785	0.483274588	0.565863076	4.020282133	71678767.22	5.972104447	9169103.462	5.741965867	101291006.6	0.705019354	68.97642295	0.367808734	0
2.039739788	18.53308459	32.80009525	3.055058693	25.98876291	4.579616108	3.435140603	17.76888843	1.667260083	16581925.46	23.95821654	541147.5299	8.710310983	16.16212515	3.103253187	43892472.07	31.59458757	21.77352664	30473.50983	29.92046993	4.665488653	5.644636793	15.30660658	1.41338415	4.684076734	0.92410849	1.132378726	11.09003748	1.447542264	35552.58689	28.95914957	4.472714609	5.979386467	3.586723163	3.041694742	30.49183663	0.480549486	0.567583917	3.997527329	70967651.7	7.826345989	7056822.057	7.020732782	77920773.1	0.687266078	62.85704482	0.528822109	0
2.735334006	17.50656266	24.23636581	2.966144448	20.93784141	3.870233263	3.064870049	13.28342508	1.805354455	24347184.8	23.96709807	781447.5859	10.80463233	15.3197058	2.076471795	38705524.83	36.76736135	26.93508845	34230.0473	28.84609145	4.006591994	5.172660866	15.47013398	1.52683643	4.165366227	5.060338525	1.006577294	11.41507138	2.72822494	46364.51026	25.33769399	3.882325554	3.709880233	3.058173628	2.765916108	24.8947046	0.487279476	0.570156231	4.005642371	76941022.01	4.515735397	6529320.635	4.376222046	73421834.82	0.753939122	56.91406084	0.370024381	0
1.624810285	14.6932961	23.02069237	2.547131691	28.18339099	5.828227577	4.482613631	18.1831351	1.648195089	24950305.39	24.26876603	1104914.404	7.591173381	15.31499821	8.880401591	52543533.04	16.78297302	11.28302297	41212.9936	27.70450119	5.889273779	4.95584986	15.58941389	1.416141036	4.967258674	9.810150155	3.818380776	9.498326485	1.629448178	19742.6991	22.66040565	4.120380439	3.98103975	2.535867609	3.02466478	20.73003279	0.516864463	0.432325847	2.881399362	70428190.79	4.950907869	4321058.077	2.993023653	64034319.89	0.682126078	39.16262118	0.340742759	0
2.720045482	15.73965235	24.25937335	2.622403789	24.18889896	4.096001155	3.403489229	16.89212427	1.743093685	16476035.19	23.80592961	520400.1656	8.523730312	16.02783789	5.716562484	96902903.19	18.31206764	15.54287883	30272.25906	30.44203819	4.760176119	5.954008821	15.9226343	1.408182997	4.558755183	3.478159765	4.579466455	12.17177486	1.645846014	19728.40032	22.68875613	4.111935152	4.032482245	2.518034673	3.043608431	20.71225329	0.516756817	0.430209064	2.888800611	71103808.03	4.922673836	4282449.033	2.984290938	63696729.71	0.687168604	39.24775128	0.338310785	0
2.604315761	16.07219667	25.83810296	3.09056155	20.62601983	4.069832506	3.172149089	12.82648119	1.735636663	24635092.53	23.96709807	1205461.206	13.61116556	15.3345641	3.801266649	67141414.47	23.96982541	15.31557916	34775.186	28.44121047	4.047455502	5.572046047	15.45881312	1.493833961	4.329072302	4.576169568	2.580216255	14.52968132	2.780439241	31383.62129	28.85058558	4.57422185	5.453953363	3.171867211	2.666496453	24.36424729	0.49654774	0.514795307	3.865698077	70967651.7	5.685890249	7146766.599	4.502938205	71139025.9	0.709819113	58.72317898	0.422854939	0
1.644160881	14.65126463	23.11904241	2.617451203	24.14515418	4.045813933	3.504389123	17.41955266	1.658106175	24576827.9	23.96709807	963794.9122	14.86237187	16.0013622	5.157360822	43956119.18	17.63311364	12.06983604	31383.62129	28.85058558	4.57422185	5.453953363	15.98559408	1.424141045	4.183675779	7.087883165	4.08575056	20.71137199	1.663683697	19459.16981	22.76449758	4.129737944	3.996129326	2.554383191	3.039385697	20.66926071	0.515870884	0.431020755	2.874773759	70146014.27	4.951803093	4291911.601	2.99150793	63957720.61	0.680707627	39.37058498	0.341378257	0
2.848048518	17.11072338	24.31115156	3.137999661	24.73379257	4.299345192	3.459240095	17.83532209	1.679774427	24195106.62	23.96709807	645996.6753	13.83929143	15.3091342	8.308187468	188460461.2	19.48557698	15.23584262	30235.20631	29.78368892	4.004697161	6.177972542	15.6709541	1.449941594	4.089607905	2.285430124	3.187229771	13.57259487	1.636420608	19444.20766	22.58930356	4.110003886	3.99080872	2.522215361	3.058251676	20.68606654	0.517216655	0.4278313	2.892925109	71273116.56	4.963805512	4328942.171	2.952384092	63959049.57	0.689714553	39.25454221	0.337150729	0
1.658512778	14.78296543	23.15756673	2.909101172	24.55231099	4.128445762	3.551363646	19.5848282	1.701789526	24331294.4	23.96709807	730254.3262	13.41926137	15.3232834	0.42821752	40325589.9	31.70061212	19.23422307	34525.29555	27.91971524	4.09188595	4.752314163	15.99811408	1.423703816	4.33709349	4.738620057	1.777983153	13.918657	1.644319782	19803.74881	22.78746258	4.074309612	3.95595271	2.556280065	3.01638281	20.73700926	0.516048909	0.432547308	2.882856026	69838955.48	4.919799962	4302944.789	2.995722346	63926776.14	0.677926069	38.82628	0.33968116	0
1.640997811	14.86511491	23.14370608	3.032627843	20.76574018	3.960312857	3.120264346	13.10146651	1.772203089	16391944.98	23.69169165	526151.0459	8.547307294	15.97525369	3.872207728	51620569.23	17.2602685	11.95470966	20773.46511	22.89331439	3.958237795	3.949039811	15.39484953	1.433385566	3.555903642	0.014531957	3.186893234	12.53396639	1.632251649	19440.08556	22.5985942	4.10731769	3.989691987	2.503481137	3.072055199	20.69594166	0.517291863	0.427162063	2.888432543	71208862.78	4.996238636	4366049.063	2.920879762	64029620.92	0.690946486	39.22740659	0.338321567	0
2.691293784	15.36670925	24.5821188	2.726904262	24.04536711	4.126889176	3.381112347	15.93380547	1.828951778	24179769.03	23.96709807	761308.1258	14.08632086	15.32932519	3.508270483	69619644.68	21.73229894	23.48474432	33837.08109	28.97691809	4.412268728	5.374405133	16.15638843	1.412101915	4.201426783	5.72982889	4.833943421	4.841652158	2.7139624	42576.21315	28.78208832	3.829502879	4.667339037	3.068504445	2.803426226	24.20152095	0.513881319	0.59356085	3.863089433	70967651.7	4.375933486	6650023.025	3.849321341	70996142.91	0.660245747	47.2269803	0.38097089	0
2.820667585	16.44521649	25.13066366	2.555657172	24.4642266	4.481712512	3.942949647	16.76265464	1.65320067	24545429.99	23.96709807	1241338.7	13.96394024	15.35400013	1.063329341	42611114.01	18.98650196	13.06141613	20756.22596	23.05903174	3.865552715	3.923695397	15.37001304	1.436197969	3.529777469	2.07483124	2.63086637	12.7338814	1.596822884	20607.3117	22.9016772	3.963217801	3.962270477	2.62875762	2.966144448	20.93784141	0.515898764	0.443661391	2.881284577	66825436.11	4.851556664	4060701.899	3.102531636	63580665.66	0.662113755	37.06248579	0.342694759	0
2.770671363	18.43271525	26.08324201	2.63202914	24.4260239	4.120295477	3.534125357	17.94311199	1.655373453	26558626.31	24.27650111	1206608.299	13.73946959	15.32167347	5.416063663	149841562.1	26.55850119	25.80335964	20029.05842	22.6820609	4.163332051	3.995448248	15.45243951	1.431485797	3.640835855	3.231392312	4.871187757	13.09567374	2.04759168	49288.54987	28.56261139	3.774680744	5.180694923	3.156705732	3.783502501	25.59478955	0.499794882	0.529296433	3.912868172	72138084.95	5.642409939	6339878.54	4.404698195	73648830.37	0.633754211	46.09470222	0.447978734	0
2.735710733	16.36884147	23.9671	3.007564199	20.87445211	3.915433748	3.11346666	13.13777953	1.784154644	24784833.9	23.96709807	1189621.661	13.9191052	15.31994608	5.440091778	142709241.8	17.76325565	5.295294319	35941.54647	28.46754534	3.818319865	4.661253127	15.88243584	1.596952811	3.969965834	2.070833384	3.180897886	23.11815875	2.717837114	34491.54376	28.52671525	3.883737266	5.319800182	3.131333535	2.916033205	24.03758468	0.565902704	0.59356085	3.854585426	70967651.7	4.413702328	6484898.325	3.864852021	70980516.35	0.599661466	49.67572416	0.379752615	0
1.628231739	14.68547254	23.06593874	3.038039863	20.69696037	4.017603106	3.164887623	12.90031375	1.751512921	28011657.93	25.05546874	706638.3844	7.677437285	15.31008953	0.231462038	38855171.9	26.57832944	13.67235906	40523.83118	27.42973353	3.935921255	4.890704487	16.3428561	1.4855691	3.910495476	11.25752952	3.831506161	12.04216616	2.816923825	34230.0473	28.84609145	4.006591994	5.172660866	3.118391466	2.598659188	24.20625228	0.503338711	0.556991133	3.971189084	70967651.7	4.580695936	7665225.834	5.289384282	71529111.41	0.7622175	58.07766637	0.385965332	0
2.877026361	17.74544286	24.81179713	2.849272106	25.48391205	4.699657665	3.450140776	19.15069797	1.661818014	27035232.68	24.1739809	1138546.978	11.76087359	15.48711722	0.361602418	41775526.02	21.55683224	22.9236943	37076.35545	27.4209167	4.023378967	5.729801534	16.09780153	1.435469727	4.103255852	4.272844136	2.80286291	14.10215954	2.740207815	44627.08729	26.81724731	3.897584561	4.437808444	3.052514604	2.756763399	24.65668911	0.491212879	0.523130285	3.854428099	91827039.99	4.423355927	7230945.506	4.005947916	76225612.49	0.679086967	56.76289283	0.401610046	0
2.728070039	15.70227866	24.18851913	3.783502501	25.59478955	4.534250632	3.344636012	16.84231046	2.490484245	16503333.59	23.72378265	525794.5108	8.494006221	15.99195017	3.702060837	61843289.67	23.62801375	12.87165742	29688.34545	32.23780142	4.480792651	6.390157294	16.21168839	1.410500873	4.147961369	0.363743308	2.262467816	12.69968962	1.626641307	19990.15628	22.74105048	4.052768947	3.981152468	2.553258778	3.011086729	20.8161788	0.515858962	0.434875571	2.89558913	69703549.74	4.905908694	4236087.736	3.032570034	63396478.6	0.676780571	38.33101321	0.341482699	0
2.748246362	16.8917459	24.10487159	2.548263253	23.96709815	4.027766435	3.35833233	15.47274043	1.980976046	24389809.54	23.96709807	781918.5724	11.93286715	15.3170506	0.196328848	38910946.11	18.88741663	6.851203662	30170.46125	29.32111392	6.234539911	5.389121403	15.48467929	1.400675697	4.258663277	7.402637392	2.809461112	7.970141708	2.72024302	31838.72185	29.97444269	4.042377484	5.7536744	3.115722484	2.666236921	24.29690558	0.502641842	0.576007386	3.853162998	70967651.7	4.424296383	6612213.653	3.910480664	71079147.9	0.643542424	49.66938109	0.400534845	0
2.746267059	15.62993411	24.03106523	2.916033205	24.03758468	4.073684082	3.384275907	17.27471653	1.714296143	44309809.93	31.02012306	1714979.646	11.67670895	18.0640888	3.516342717	69542868.14	33.70888455	12.32920019	19534.0684	22.52280602	4.188927103	4.055912591	15.49658909	1.418337275	3.637915817	4.964903529	4.749756524	17.61095231	1.312059789	31260.61777	28.58753647	4.515896645	5.463788681	3.340159688	2.522830721	24.56527968	0.488833843	0.520421417	4.011290089	70967651.7	7.826345989	7267678.342	7.020732782	73003598.54	0.742179963	74.85691441	0.417626938	0
0.871474845	18.46347534	38.28151055	2.816630243	24.01931958	4.004739757	3.371040254	18.46288284	1.673207756	26407458.96	24.0820192	952266.3445	14.64119073	15.33358745	1.604631462	44082110.81	18.0832883	3.562249119	29467.78119	29.50018637	4.483273546	5.622599425	15.87244411	1.413919677	4.095333693	5.105270354	2.373520799	15.98062873	1.84223023	44154.65363	28.67364326	4.262173704	5.644294591	3.488855444	2.851476258	26.62651424	0.495477479	0.489075946	4.036156059	70967651.7	4.722714545	7480507.561	5.509363638	133433164.7	0.708165358	74.09918334	0.456115554	0
2.706069956	15.9538597	23.96988601	2.195652951	31.213174	5.219185999	4.77244532	17.735004	0.709032125	25190409.36	25.11630934	889185.2067	18.07724377	15.3242757	7.874504751	318904580.7	23.525071	12.91601958	42881.80814	24.32309222	4.078628914	2.895230389	14.97938081	1.06355898	4.584670669	2.719574864	1.704047833	9.118232617	2.691017115	30092.83521	29.63746373	4.440421033	5.669290979	3.16213382	2.815654557	25.01018825	0.484981014	0.512294813	3.908583385	70967651.7	4.57936755	6956612.62	4.569031241	71083434.72	0.593139659	127.2941202	0.238466831	1
2.712244757	20.28768761	24.14078299	2.74486809	24.68832597	4.25066021	3.670025816	18.44460975	1.671123957	16400483.45	23.69028356	509472.9607	8.410478572	15.87103429	0.457299881	51235884.36	17.08414116	16.53396558	32153.92327	29.77954717	4.918244232	5.333174014	16.2691821	1.433201411	5.048112101	1.34530395	3.130866754	7.875436216	2.708448202	27920.2703	30.72519011	4.630659426	6.437164608	3.188375176	2.631014288	24.04889432	0.548286686	0.627873176	3.858666622	70967651.7	4.613575409	6522992.364	3.951544656	71105305.96	0.071142758	13.99022722	0.515065576	1
2.691017115	16.13988349	24.18851867	2.619364293	24.68135912	4.381593081	3.429194865	15.80497847	1.81598872	25900017.15	24.10117272	1154451.917	13.87171079	15.34953472	6.686295676	266849257.3	17.24652824	17.52043375	35295.10219	30.28314095	3.892910928	5.805400874	20.66252071	1.518889979	3.848611465	3.046325646	3.618345405	9.188945437	0.896541125	41131.19061	24.47265683	4.039410606	3.047347423	2.845165133	2.190959932	31.2740307	0.380895592	0.515770716	6.288312825	118365770.9	3.033516576	13176263.3	3.549419128	103198205.4	0.345459731	132.0318041	0.275047583	1
2.749234097	16.3060288	24.01846751	2.177635522	31.14833362	5.294885032	4.783270848	17.58077762	0.722644487	25650707.19	23.96709807	1643402.504	12.92249325	15.92798259	2.515555829	53914577.78	34.54719408	12.32260269	41217.26522	24.4427734	4.144040164	2.89732072	14.94932719	1.101109669	4.638397749	4.940809003	6.47274573	15.2575133	0.945301966	42881.80814	24.32309222	4.078628914	2.895230389	2.829258805	2.215385843	31.12379696	0.381860171	0.516575041	6.149201672	122064893	3.109913072	12743059.16	3.479926516	100177146.5	0.724912838	51.83074207	0.416386488	1
0.841333991	18.556509	37.7426677	2.593157673	24.14205587	4.166785084	3.392760802	16.62630662	1.732021854	24545855.22	23.96709807	930385.7962	13.9522254	15.32856339	4.535077642	50609724.31	45.03480616	19.67964803	20246.60705	22.7153703	4.109824107	3.993672553	15.47593415	1.424571979	3.599859777	1.137773184	5.13088369	12.74535267	2.712244757	34268.11529	29.12415078	4.071837769	5.52136758	3.092292722	3.482529006	24.87263252	0.492469017	0.541933015	3.847346818	74760267.75	4.964772392	7518618.446	4.294535234	71047303.73	0.588959546	130.9906823	0.241161332	1
2.708448202	15.82236535	25.09388336	2.196952734	31.04968494	5.178584533	4.688765279	17.66488735	0.697178897	24421924.84	24.50339666	1911892.408	15.34823654	15.32174896	0.539847422	44955244.26	16.7715072	21.94527769	43352.14255	24.44940609	3.958976512	2.99381657	14.940377	1.052894181	4.531318806	1.137808717	1.168964415	9.069030129	2.728777103	30475.02519	28.607394	6.418057634	5.607761108	3.27787454	2.56127575	24.53798972	0.489938776	0.626201588	3.908314849	70967651.7	4.501262403	7077833.168	4.143559971	71220694.44	0.150121181	155.8559908	0.683133493	1
2.532653483	16.96609934	24.28893131	2.571732326	27.61965733	5.001819254	5.355208853	16.78682052	1.782695529	44697918.38	31.04711767	1704174.255	11.67704156	18.10543431	7.413824402	78525252.12	17.78684878	16.23613966	33492.74073	29.11840745	4.920936213	5.493832665	15.65092581	1.405537779	4.469598149	5.062404636	5.094146173	13.53548963	2.753799652	32532.16858	29.3581553	3.949823016	5.272552715	3.286540619	2.712731461	24.13079788	0.511727775	0.576007386	3.868776678	70967651.7	5.103316561	6602562.963	5.367107952	74287325.24	0.709115192	55.3595085	0.39446604	1
